# Supplementary material for: Collapse risk assessment based on linear programming variable weight-cloud model
Source: PLoS One. 2024 Dec 16;19(12):e0311951. doi: 10.1371/journal.pone.0311951 (PMC11649075; doi:10.1371/journal.pone.0311951)
Supplement: S1 File — (ZIP) [file pone.0311951.s001.zip]

Archive with 5 entries (4 files):
- Supporting Documentation/
- Supporting Documentation/Cloud Modeling Code.txt
- Supporting Documentation/Example validation data.xlsx
- Supporting Documentation/Linear Programming Code.txt
- Supporting Documentation/Robustness validation data.xlsx
