# Supplementary material for: Collapse risk assessment based on linear programming variable weight-cloud model
Source: PLoS One. 2024 Dec 16;19(12):e0311951. doi: 10.1371/journal.pone.0311951 (PMC11649075; doi:10.1371/journal.pone.0311951)
Supplement: S1 File — (ZIP) [file pone.0311951.s001.zip › Supporting Documentation/Cloud Modeling Code.txt]

%期望
Ex = 15.43;
%熵
En = 2;
%超熵
He = 0.1;

for i = 1:2000
    Enn = randn(1)*He + En;
    x(i) = randn(1)*Enn + Ex;
    y(i) = exp(-(x(i)-Ex)^2/(2*Enn^2));
    h=plot(x(i),y(i),'*','color','r');
    hold on
end
text(15.1,1.06,'#20')%在上方加图形指代词
%期望
Ex1 = 7.7069;
%熵
En1 = 2.7158;
%超熵
He1 = 0.1030;

for i1 = 1:3000
    Enn1 = randn(1)*He1 + En1;
    x1(i1) = randn(1)*Enn1 + Ex1;
    y1(i1) = exp(-(x1(i1)-Ex1)^2/(2*Enn1^2));
    h1=plot(x1(i1),y1(i1),'o','color','k');
    hold on
end
text(7.3,1.06,'Ⅰ')
%期望
Ex2 = 10.2934;
%熵
En2 = 2.7167;
%超熵
He2 = 0.1008;

for i2 = 1:3000
    Enn2 = randn(1)*He2 + En2;
    x2(i2) = randn(1)*Enn2 + Ex2;
    y2(i2) = exp(-(x2(i2)-Ex2)^2/(2*Enn2^2));
    h2=plot(x2(i2),y2(i2),'o','color','k');
    hold on
end
text(10,1.06,'Ⅱ')
%期望
Ex3 = 12.8882;
%熵
En3 = 2.7167;
%超熵
He3 = 0.1008;

for i3 = 1:3000
    Enn3 = randn(1)*He3 + En3;
    x3(i3) = randn(1)*Enn3 + Ex3;
    y3(i3) = exp(-(x3(i3)-Ex3)^2/(2*Enn3^2));
    h3=plot(x3(i3),y3(i3),'o','color','k');
    hold on
end
text(12.5,1.06,'Ⅲ')
%期望
Ex4 = 15.7290;
%熵
En4 = 2.0442;
%超熵
He4 = 0.0926;

for i4 = 1:3000
    Enn4 = randn(1)*He4 + En4;
    x4(i4) = randn(1)*Enn4 + Ex4;
    y4(i4) = exp(-(x4(i4)-Ex4)^2/(2*Enn4^2));
    h4=plot(x4(i4),y4(i4),'o','color','k');
    hold on
end
text(15.3,1.06,'Ⅳ')
xlim([0 24])%调整x,y轴刻度
ylim([0 1.1])
xlabel('评价值')
ylabel('隶属度')
%legend([h,h1,h2,h3,h4],'#01','Ⅰ','Ⅱ','Ⅲ','Ⅳ')%添加小标签
