# Supplementary material for: Collapse risk assessment based on linear programming variable weight-cloud model
Source: PLoS One. 2024 Dec 16;19(12):e0311951. doi: 10.1371/journal.pone.0311951 (PMC11649075; doi:10.1371/journal.pone.0311951)
Supplement: S1 File — (ZIP) [file pone.0311951.s001.zip › Supporting Documentation/Example validation data.xlsx]

## Sheet: 基础数据
崩塌编号	坡高X1(m)	坡向X2(°)	坡度X3(°)	坡型X4	地层岩性X5	出露结构面X6(组)	边坡结构类型X7	距主控断裂距离X8（km）	年平均降雨量X9(mm)	植被覆盖率X10(%)	岩石风化程度X11	人类活动焰度X12	烈度			风险等级
#01	137	35	46.4	折线型	软岩	2	斜交坡	5.15	528.7	35	中等风化	较大	Ⅷ			评价因子	高度危险	中度危险	低度危险	基本稳定
#02	176	187	49.3	折线型	软岩	2	顺向坡	5.9	528.7	27	中等风化	较大	Ⅷ		地形地貌因素	坡高X1(m)	>200	150~200	100~150	<100
#03	35	55	32.6	折线型	软弱松散岩	0	顺向坡	9.48	528.7	35	强风化	较大	Ⅷ			坡向X2(°)	135~225	45~135	225~315	315~360U0~45
#04	351	150	58.5	折线型	软岩	3	斜交坡	9.86	528.7	8	微风化	大	Ⅷ			坡度X3(°)	>55	45~55	35~45	<35
#05	383	65	59	折线型	软岩	2	斜交坡	10.44	528.7	20	微风化	大	Ⅷ			坡型X4	折线型坡	凹型坡	直线型坡	凸型坡
#06	191	19	64	折线型	软弱松散岩	1	斜交坡	11.89	528.7	55	强风化	较大	Ⅷ		地层地质构造因素	地层岩性X5	软弱松散岩	软岩	软硬相间	硬岩
#07	249	195	44.3	折线型	软弱松散岩	3	斜交坡	13.74	386.7	5	强风化	较大	Ⅷ			出露结构面X6(组)	>3	2~3	1~2	0-1
#08	226	193	52.4	折线型	软弱松散岩	0	斜交坡	14.5	386.7	5	强风化	较大	Ⅷ			边坡结构类型X7	顺向坡	斜交坡	横交坡	逆向坡
#09	240	169	47	折线型	软弱松散岩	0	斜交坡	18.93	423	8	强风化	较大	Ⅷ			距主控断裂距离X8	0~20	20~40	40~60	>60
#10	152	135	42	折线型	软弱松散岩	0	逆向坡	18.34	423	5	强风化	较大	Ⅷ		气象水文因素	年平均降雨量X9(mm)	>600	400~600	200~400	<200
#11	124	170	40	折线型	软岩	2	逆向坡	18.73	423	5	强风化	大	Ⅷ		其他因素	植被覆盖率X10(%)	差(<10)	较差(10~30)	较好(30~50)	好(>50)
#12	189	201	45	折线型	软岩	2	顺向坡	15.8	386.7	5	强风化	较大	Ⅷ			岩石风化程度X11	强风化	中等风化	微风化	未风化
#13	150	18	54.2	折线型	软硬相间	3	顺向坡	16.38	423	20	中等风化	较大	Ⅷ			人类活动焰度X12	大	较大	较小	小
#14	158	36	45.3	直线型	软硬相间	0	逆向坡	28.65	486.5	45	强风化	较大	Ⅶ
#15	143	324	46	折线型	软硬相间	1	横交坡	29.27	486.5	37	强风化	较大	Ⅶ		根据文献综合考虑
#16	35	317	50	直线型	硬岩	2	顺向坡	32.61	486.5	25	中等风化	较大	Ⅶ			风险等级
#17	100	300	49	直线型	软岩	1	斜交坡	35.16	513.4	45	强风化	较大	Ⅶ			评价因子	极高危险（Ⅰ）	高度危险（Ⅱ）	中度危险（Ⅲ）	低度危险（Ⅳ）
#18	115	242	53.8	折线型	硬岩	0	斜交坡	37.57	513.4	5	强凤化	较大	Ⅶ		地形地貌因素	坡高X1(m)	>150	100~150	50~100	<50
#19	437	313	44.9	折线型	软弱松散岩	0	斜交坡	38.54	513.4	40	强风化	较大	Ⅶ			坡向X2(°)	阳坡（135~225）	半阴坡（45~135）	半阳坡（225~315）	阴坡（315~360U0~45）
#20	308	325	54	折线型	软弱松散岩	0	斜交坡	42.18	650	55	强风化	较大	Ⅶ			坡度X3(°)	>60	40~60	20~40	<20
																坡型X4	折线型坡	凹型坡	直线型坡	凸型坡
															地层地质构造因素	地层岩性X5	软弱松散岩	软岩	软硬相间	硬岩
																出露结构面X6(组)	>5	3~5	1~3	0-1
																边坡结构类型X7	顺向坡	斜交坡	横交坡	逆向坡
改进数据																距主控断裂距离X8	0~20	20~40	40~60	>60
崩塌编号	坡高X1(m)	坡向X2(°)	坡度X3(°)	坡型X4	地层岩性X5	出露结构面X6(组)	边坡结构类型X7	距主控断裂距离X8	年平均降雨量X9(mm)	植被覆盖率X10(%)	岩石风化程度X11	人类活动焰度X12			气象水文因素	年平均降雨量X9(mm)	>600	400~600	200~400	<200
#01	137	阴坡	46.4	折线型	软岩	2	斜交坡	5.15	528.7	35	中等风化	较大			其他因素	植被覆盖率X10(%)	差(<10)	较差(10~30)	较好(30~50)	好(>50)
#02	176	阳坡	49.3	折线型	软岩	2	顺向坡	5.9	528.7	27	中等风化	较大				岩石风化程度X11	强风化	中等风化	微风化	未风化
#03	35	半阴坡	32.6	折线型	软弱松散岩	0	顺向坡	9.48	528.7	35	强风化	较大				人类活动焰度X12	大	较大	较小	小
#04	351	阳坡	58.5	折线型	软岩	3	斜交坡	9.86	528.7	8	微风化	大				备注	崩塌发生概率极高，且崩塌体能够到达公路	崩塌发生概率较高，且崩塌体能够到达公路	崩塌发生概率中等，且崩塌体可能够到达公路	崩塌发生概率较小，甚至微乎其微，如果发生崩塌体可能够到达公路
#05	383	半阴坡	59	折线型	软岩	2	斜交坡	10.44	528.7	20	微风化	大
#06	191	阴坡	64	折线型	软弱松散岩	1	斜交坡	11.89	528.7	55	强风化	较大
#07	249	阳坡	44.3	折线型	软弱松散岩	3	斜交坡	13.74	386.7	5	强风化	较大
#08	226	阳坡	52.4	折线型	软弱松散岩	0	斜交坡	14.5	386.7	5	强风化	较大
#09	240	阳坡	47	折线型	软弱松散岩	0	斜交坡	18.93	423	8	强风化	较大
#10	152	阳坡	42	折线型	软弱松散岩	0	逆向坡	18.34	423	5	强风化	较大			逆向指标越小越好	正向指标越大越好
#11	124	阳坡	40	折线型	软岩	2	逆向坡	18.73	423	5	强风化	大			等级量化
#12	189	阳坡	45	折线型	软岩	2	顺向坡	15.8	386.7	5	强风化	较大				风险等级
#13	150	阴坡	54.2	折线型	软硬相间	3	顺向坡	16.38	423	20	中等风化	较大				评价因子	极高危险（Ⅰ）	高度危险（Ⅱ）	中度危险（Ⅲ）	低度危险（Ⅳ）
#14	158	阴坡	45.3	直线型	软硬相间	0	逆向坡	28.65	486.5	45	强风化	较大			地形地貌因素	坡高X1(m)	>150	100~150	50~100	<50	逆向指标越小越好
#15	143	阴坡	46	折线型	软硬相间	1	横交坡	29.27	486.5	37	强风化	较大				坡向X2(°)	阳坡（135~225）	半阴坡（45~135）	半阳坡（225~315）	阴坡（315~360U0~45）	逆向指标越小越好
#16	35	阴坡	50	直线型	硬岩	2	顺向坡	32.61	486.5	25	中等风化	较大				坡度X3(°)	>60	40~60	20~40	<20	逆向指标越小越好
#17	100	半阳坡	49	直线型	软岩	1	斜交坡	35.16	513.4	45	强风化	较大				坡型X4	折线型坡	凹型坡	直线型坡	凸型坡	逆向指标越小越好
#18	115	半阳坡	53.8	折线型	硬岩	0	斜交坡	37.57	513.4	5	强凤化	较大			地层地质构造因素	地层岩性X5	软弱松散岩	软岩	软硬相间	硬岩	逆向指标越小越好
#19	437	半阳坡	44.9	折线型	软弱松散岩	0	斜交坡	38.54	513.4	40	强风化	较大				出露结构面X6(组)	>5	3~5	1~3	0-1	逆向指标越小越好
#20	308	阴坡	54	折线型	软弱松散岩	0	斜交坡	42.18	650	55	强风化	较大				边坡结构类型X7	顺向坡	斜交坡	横交坡	逆向坡	逆向指标越小越好
																距主控断裂距离X8/km	0~20	20~40	40~60	>60	正向指标越大越好
															气象水文因素	年平均降雨量X9(mm)	>500	300~500	100~300	<100	逆向指标越小越好
															其他因素	植被覆盖率X10(%)	差(<10)	较差(10~30)	较好(30~50)	好(>50)	正向指标越大越好
																岩石风化程度X11	强风化	中等风化	微风化	未风化	逆向指标越小越好
数据量化																人类活动焰度X12	大	较大	较小	小	逆向指标越小越好
崩塌编号	坡高X1(m)	坡向X2(°)	坡度X3(°)	坡型X4	地层岩性X5	出露结构面X6(组)	边坡结构类型X7	距主控断裂距离X8/km	年平均降雨量X9(mm)	植被覆盖率X10(%)	岩石风化程度X11	人类活动强度X12				备注	崩塌发生概率极高，且崩塌体能够到达公路	崩塌发生概率较高，且崩塌体能够到达公路	崩塌发生概率中等，且崩塌体可能够到达公路	崩塌发生概率较小，甚至微乎其微，如果发生崩塌体可能够到达公路
#01	137	1	46.4	4	3	2	3	5.15	528.7	35	3	3					4	3	2	1
#02	176	4	49.3	4	3	2	4	5.9	528.7	27	3	3
#03	35	3	32.6	4	4	0	4	9.48	528.7	35	4	3		1.38879e-11
#04	351	4	58.5	4	3	3	3	9.86	528.7	8	2	4
#05	383	3	59	4	3	2	3	10.44	528.7	20	2	4
#06	191	1	64	4	4	1	3	11.89	528.7	55	4	3
#07	249	4	44.3	4	4	3	3	13.74	386.7	5	4	3
#08	226	4	52.4	4	4	0	3	14.5	386.7	5	4	3
#09	240	4	47	4	4	0	3	18.93	423	8	4	3
#10	152	4	42	4	4	0	1	18.34	423	5	4	3
#11	124	4	40	4	3	2	1	18.73	423	5	4	4
#12	189	4	45	4	3	2	1	15.8	386.7	5	4	3
#13	150	1	54.2	4	2	3	1	16.38	423	20	3	3
#14	158	1	45.3	2	2	0	1	28.65	486.5	45	4	3
#15	143	1	46	4	2	1	2	29.27	486.5	37	4	3
#16	35	1	50	2	1	2	4	32.61	486.5	25	3	3
#17	100	2	49	2	3	1	3	35.16	513.4	45	4	3
#18	115	2	53.8	4	1	0	3	37.57	513.4	5	4	3
#19	437	2	44.9	4	4	0	3	38.54	513.4	40	4	3
#20	308	1	54	4	4	0	3	42.18	650	55	4	3
	逆向指标越小越好	逆向指标越小越好	逆向指标越小越好	逆向指标越小越好	逆向指标越小越好	逆向指标越小越好	逆向指标越小越好	正向指标越大越好	逆向指标越小越好	正向指标越大越好	逆向指标越小越好	逆向指标越小越好
	最大值-x/极差							x-最小值/极差
最大值	437	4	64	4	4	3	4	42.18	650	55	4	4
最小值	35	1	32.6	2	1	0	1	5.15	386.7	5	2	3
极差	402	3	31.4	2	3	3	3	37.03	263.3	50	2	1
无量纲化
崩塌编号	坡高X1(m)	坡向X2(°)	坡度X3(°)	坡型X4	地层岩性X5	出露结构面X6(组)	边坡结构类型X7	距主控断裂距离X8（km）	年平均降雨量X9(mm)	植被覆盖率X10(%)	岩石风化程度X11	人类活动强度X12
#01	0.746269	1	0.56051	0	0.333333	0.333333	0.333333	0	0.460691	0.6	0.5	1
#02	0.649254	0	0.468153	0	0.333333	0.333333	0	0.0202538	0.460691	0.44	0.5	1
#03	1	0.333333	1	0	0	1	0	0.116932	0.460691	0.6	0	1
#04	0.21393	0	0.175159	0	0.333333	0	0.333333	0.127194	0.460691	0.06	1	0
#05	0.134328	0.333333	0.159236	0	0.333333	0.333333	0.333333	0.142857	0.460691	0.3	1	0
#06	0.61194	1	0	0	0	0.666667	0.333333	0.182015	0.460691	1	0	1
#07	0.467662	0	0.627389	0	0	0	0.333333	0.231974	1	0	0	1
#08	0.524876	0	0.369427	0	0	1	0.333333	0.252498	1	0	0	1
#09	0.49005	0	0.541401	0	0	1	0.333333	0.372131	0.862134	0.06	0	1
#10	0.708955	0	0.700637	0	0	1	1	0.356198	0.862134	0	0	1
#11	0.778607	0	0.764331	0	0.333333	0.333333	1	0.36673	0.862134	0	0	0
#12	0.616915	0	0.605096	0	0.333333	0.333333	1	0.287605	1	0	0	1
#13	0.71393	1	0.312102	0	0.666667	0	1	0.303268	0.862134	0.3	0.5	1
#14	0.69403	1	0.595541	1	0.666667	1	1	0.634621	0.620965	0.8	0	1
#15	0.731343	1	0.573248	0	0.666667	0.666667	0.666667	0.651364	0.620965	0.64	0	1
#16	1	1	0.44586	1	1	0.333333	0	0.741561	0.620965	0.4	0.5	1
#17	0.838308	0.666667	0.477707	1	0.333333	0.666667	0.333333	0.810424	0.5188	0.8	0	1
#18	0.800995	0.666667	0.324841	0	1	1	0.333333	0.875506	0.5188	0	0	1
#19	0	0.666667	0.60828	0	0	1	0.333333	0.901701	0.5188	0.7	0	1
#20	0.320896	1	0.318471	0	0	1	0.333333	1	0	1	0	1

## Sheet: 熵权(EW)法
无量纲化														计算占比后	Pij														0后面加0.001	Pij
崩塌编号	坡高X1(m)	坡向X2(°)	坡度X3(°)	坡型X4	地层岩性X5	出露结构面X6(组)	边坡结构类型X7	距主控断裂距离X8/km	年平均降雨量X9(mm)	植被覆盖率X10(%)	岩石风化程度X11	人类活动强度X12			崩塌编号	坡高X1(m)	坡向X2(°)	坡度X3(°)	坡型X4	地层岩性X5	出露结构面X6(组)	边坡结构类型X7	距主控断裂距离X8/km	年平均降雨量X9(mm)	植被覆盖率X10(%)	岩石风化程度X11	人类活动强度X12			崩塌编号	坡高X1(m)	坡向X2(°)	坡度X3(°)	坡型X4	地层岩性X5	出露结构面X6(组)	边坡结构类型X7	距主控断裂距离X8/km	年平均降雨量X9(mm)	植被覆盖率X10(%)	岩石风化程度X11	人类活动强度X12
BT01	0.746269	1	0.56051	0	0.333333	0.333333	0.333333	0	0.460691	0.6	0.5	1			BT01	0.0619707	0.103448	0.0582203	0	0.0526316	0.0277778	0.0357143	0	0.0364702	0.0779221	0.125	0.0588235			BT01	0.0619707	0.103448	0.0582203	0.001	0.0526316	0.0277778	0.0357143	0.001	0.0364702	0.0779221	0.125	0.0588235
BT02	0.649254	0	0.468153	0	0.333333	0.333333	0	0.0202538	0.460691	0.44	0.5	1			BT02	0.0539145	0	0.0486272	0	0.0526316	0.0277778	0	0.00241842	0.0364702	0.0571429	0.125	0.0588235			BT02	0.0539145	0.001	0.0486272	0.001	0.0526316	0.0277778	0.001	0.00241842	0.0364702	0.0571429	0.125	0.0588235
BT03	1	0.333333	1	0	0	1	0	0.116932	0.460691	0.6	0	1			BT03	0.0830407	0.0344828	0.10387	0	0	0.0833333	0	0.0139623	0.0364702	0.0779221	0	0.0588235			BT03	0.0830407	0.0344828	0.10387	0.001	0.001	0.0833333	0.001	0.0139623	0.0364702	0.0779221	0.001	0.0588235
BT04	0.21393	0	0.175159	0	0.333333	0	0.333333	0.127194	0.460691	0.06	1	0			BT04	0.0177649	0	0.0181938	0	0.0526316	0	0.0357143	0.0151877	0.0364702	0.00779221	0.25	0			BT04	0.0177649	0.001	0.0181938	0.001	0.0526316	0.001	0.0357143	0.0151877	0.0364702	0.00779221	0.25	0.001
BT05	0.134328	0.333333	0.159236	0	0.333333	0.333333	0.333333	0.142857	0.460691	0.3	1	0			BT05	0.0111547	0.0344828	0.0165399	0	0.0526316	0.0277778	0.0357143	0.0170579	0.0364702	0.038961	0.25	0			BT05	0.0111547	0.0344828	0.0165399	0.001	0.0526316	0.0277778	0.0357143	0.0170579	0.0364702	0.038961	0.25	0.001
BT06	0.61194	1	0	0	0	0.666667	0.333333	0.182015	0.460691	1	0	1			BT06	0.0508159	0.103448	0	0	0	0.0555556	0.0357143	0.0217335	0.0364702	0.12987	0	0.0588235			BT06	0.0508159	0.103448	0.01	0.001	0.001	0.0555556	0.0357143	0.0217335	0.0364702	0.12987	0.001	0.0588235
BT07	0.467662	0	0.627389	0	0	0	0.333333	0.231974	1	0	0	1			BT07	0.038835	0	0.0651671	0	0	0	0.0357143	0.027699	0.0791642	0	0	0.0588235			BT07	0.038835	0.001	0.0651671	0.001	0.001	0.001	0.0357143	0.027699	0.0791642	0.001	0.001	0.0588235
BT08	0.524876	0	0.369427	0	0	1	0.333333	0.252498	1	0	0	1			BT08	0.043586	0	0.0383725	0	0	0.0833333	0.0357143	0.0301496	0.0791642	0	0	0.0588235			BT08	0.043586	0.001	0.0383725	0.001	0.001	0.0833333	0.0357143	0.0301496	0.0791642	0.001	0.001	0.0588235
BT09	0.49005	0	0.541401	0	0	1	0.333333	0.372131	0.862134	0.06	0	1			BT09	0.0406941	0	0.0562355	0	0	0.0833333	0.0357143	0.0444344	0.0682502	0.00779221	0	0.0588235			BT09	0.0406941	0.001	0.0562355	0.001	0.001	0.0833333	0.0357143	0.0444344	0.0682502	0.00779221	0.001	0.0588235
BT10	0.708955	0	0.700637	0	0	1	1	0.356198	0.862134	0	0	1			BT10	0.0588721	0	0.0727754	0	0	0.0833333	0.107143	0.0425319	0.0682502	0	0	0.0588235			BT10	0.0588721	0.001	0.0727754	0.001	0.001	0.0833333	0.107143	0.0425319	0.0682502	0.001	0.001	0.0588235
BT11	0.778607	0	0.764331	0	0.333333	0.333333	1	0.36673	0.862134	0	0	0			BT11	0.0646561	0	0.0793913	0	0.0526316	0.0277778	0.107143	0.0437895	0.0682502	0	0	0			BT11	0.0646561	0.001	0.0793913	0.001	0.0526316	0.0277778	0.107143	0.0437895	0.0682502	0.001	0.001	0.001
BT12	0.616915	0	0.605096	0	0.333333	0.333333	1	0.287605	1	0	0	1			BT12	0.0512291	0	0.0628515	0	0.0526316	0.0277778	0.107143	0.0343415	0.0791642	0	0	0.0588235			BT12	0.0512291	0.001	0.0628515	0.001	0.0526316	0.0277778	0.107143	0.0343415	0.0791642	0.001	0.001	0.0588235
BT13	0.71393	1	0.312102	0	0.666667	0	1	0.303268	0.862134	0.3	0.5	1			BT13	0.0592853	0.103448	0.0324181	0	0.105263	0	0.107143	0.0362118	0.0682502	0.038961	0.125	0.0588235			BT13	0.0592853	0.103448	0.0324181	0.001	0.105263	0.001	0.107143	0.0362118	0.0682502	0.038961	0.125	0.0588235
BT14	0.69403	1	0.595541	1	0.666667	1	1	0.634621	0.620965	0.8	0	1			BT14	0.0576327	0.103448	0.0618591	0.333333	0.105263	0.0833333	0.107143	0.0757771	0.0491581	0.103896	0	0.0588235			BT14	0.0576327	0.103448	0.0618591	0.333333	0.105263	0.0833333	0.107143	0.0757771	0.0491581	0.103896	0.001	0.0588235
BT15	0.731343	1	0.573248	0	0.666667	0.666667	0.666667	0.651364	0.620965	0.64	0	1			BT15	0.0607313	0.103448	0.0595435	0	0.105263	0.0555556	0.0714286	0.0777763	0.0491581	0.0831169	0	0.0588235			BT15	0.0607313	0.103448	0.0595435	0.001	0.105263	0.0555556	0.0714286	0.0777763	0.0491581	0.0831169	0.001	0.0588235
BT16	1	1	0.44586	1	1	0.333333	0	0.741561	0.620965	0.4	0.5	1			BT16	0.0830407	0.103448	0.0463116	0.333333	0.157895	0.0277778	0	0.0885464	0.0491581	0.0519481	0.125	0.0588235			BT16	0.0830407	0.103448	0.0463116	0.333333	0.157895	0.0277778	0.001	0.0885464	0.0491581	0.0519481	0.125	0.0588235
BT17	0.838308	0.666667	0.477707	1	0.333333	0.666667	0.333333	0.810424	0.5188	0.8	0	1			BT17	0.0696137	0.0689655	0.0496196	0.333333	0.0526316	0.0555556	0.0357143	0.096769	0.0410704	0.103896	0	0.0588235			BT17	0.0696137	0.0689655	0.0496196	0.333333	0.0526316	0.0555556	0.0357143	0.096769	0.0410704	0.103896	0.001	0.0588235
BT18	0.800995	0.666667	0.324841	0	1	1	0.333333	0.875506	0.5188	0	0	1			BT18	0.0665152	0.0689655	0.0337413	0	0.157895	0.0833333	0.0357143	0.10454	0.0410704	0	0	0.0588235			BT18	0.0665152	0.0689655	0.0337413	0.001	0.157895	0.0833333	0.0357143	0.10454	0.0410704	0.001	0.001	0.0588235
BT19	0	0.666667	0.60828	0	0	1	0.333333	0.901701	0.5188	0.7	0	1			BT19	0	0.0689655	0.0631823	0	0	0.0833333	0.0357143	0.107668	0.0410704	0.0909091	0	0.0588235			BT19	0.001	0.0689655	0.0631823	0.001	0.001	0.0833333	0.0357143	0.107668	0.0410704	0.0909091	0.001	0.0588235
BT20	0.320896	1	0.318471	0	0	1	0.333333	1	0	1	0	1			BT20	0.0266474	0.103448	0.0330797	0	0	0.0833333	0.0357143	0.119405	0	0.12987	0	0.0588235			BT20	0.0266474	0.103448	0.0330797	0.001	0.001	0.0833333	0.0357143	0.119405	0.001	0.12987	0.001	0.0588235
求和	12.0423	9.66667	9.62739	3	6.33333	12	9.33333	8.37483	12.632	7.7	4	17
														lnPij
															崩塌编号	坡高X1(m)	坡向X2(°)	坡度X3(°)	坡型X4	地层岩性X5	出露结构面X6(组)	边坡结构类型X7	距主控断裂距离X8/km	年平均降雨量X9(mm)	植被覆盖率X10(%)	岩石风化程度X11	人类活动强度X12
															BT01	-2.78109	-2.26868	-2.84352	-6.90776	-2.94444	-3.58352	-3.3322	-6.90776	-3.31126	-2.55205	-2.07944	-2.83321
	坡高X1(m)	坡向X2(°)	坡度X3(°)	坡型X4	地层岩性X5	出露结构面X6(组)	边坡结构类型X7	距主控断裂距离X8/km	年平均降雨量X9(mm)	植被覆盖率X10(%)	岩石风化程度X11	人类活动强度X12			BT02	-2.92036	-6.90776	-3.02357	-6.90776	-2.94444	-3.58352	-6.90776	-6.02464	-3.31126	-2.8622	-2.07944	-2.83321
熵权法权重	0.020717	0.0891083	0.0150103	0.309657	0.0977591	0.0416584	0.0488678	0.0492895	0.0158993	0.0844564	0.202905	0.0246717			BT03	-2.48842	-3.3673	-2.26461	-6.90776	-6.90776	-2.48491	-6.90776	-4.27139	-3.31126	-2.55205	-6.90776	-2.83321
															BT04	-4.03053	-6.90776	-4.00667	-6.90776	-2.94444	-6.90776	-3.3322	-4.18727	-3.31126	-4.85463	-1.38629	-6.90776
															BT05	-4.49589	-3.3673	-4.10198	-6.90776	-2.94444	-3.58352	-3.3322	-4.07114	-3.31126	-3.24519	-1.38629	-6.90776
															BT06	-2.97955	-2.26868	-4.60517	-6.90776	-6.90776	-2.89037	-3.3322	-3.8289	-3.31126	-2.04122	-6.90776	-2.83321
															BT07	-3.24843	-6.90776	-2.7308	-6.90776	-6.90776	-6.90776	-3.3322	-3.58636	-2.53623	-6.90776	-6.90776	-2.83321
															BT08	-3.13302	-6.90776	-3.26041	-6.90776	-6.90776	-2.48491	-3.3322	-3.50158	-2.53623	-6.90776	-6.90776	-2.83321
															BT09	-3.20167	-6.90776	-2.87821	-6.90776	-6.90776	-2.48491	-3.3322	-3.11374	-2.68458	-4.85463	-6.90776	-2.83321
															BT10	-2.83239	-6.90776	-2.62038	-6.90776	-6.90776	-2.48491	-2.23359	-3.1575	-2.68458	-6.90776	-6.90776	-2.83321
															BT11	-2.73867	-6.90776	-2.53337	-6.90776	-2.94444	-3.58352	-2.23359	-3.12836	-2.68458	-6.90776	-6.90776	-6.90776
															BT12	-2.97145	-6.90776	-2.76698	-6.90776	-2.94444	-3.58352	-2.23359	-3.3714	-2.53623	-6.90776	-6.90776	-2.83321
															BT13	-2.82539	-2.26868	-3.42904	-6.90776	-2.25129	-6.90776	-2.23359	-3.31837	-2.68458	-3.24519	-2.07944	-2.83321
															BT14	-2.85366	-2.26868	-2.7829	-1.09861	-2.25129	-2.48491	-2.23359	-2.57996	-3.01271	-2.26436	-6.90776	-2.83321
															BT15	-2.8013	-2.26868	-2.82105	-6.90776	-2.25129	-2.89037	-2.63906	-2.55392	-3.01271	-2.48751	-6.90776	-2.83321
															BT16	-2.48842	-2.26868	-3.07236	-1.09861	-1.84583	-3.58352	-6.90776	-2.42423	-3.01271	-2.95751	-2.07944	-2.83321
															BT17	-2.66479	-2.67415	-3.00337	-1.09861	-2.94444	-2.89037	-3.3322	-2.33543	-3.19247	-2.26436	-6.90776	-2.83321
															BT18	-2.71033	-2.67415	-3.38903	-6.90776	-1.84583	-2.48491	-3.3322	-2.25818	-3.19247	-6.90776	-6.90776	-2.83321
															BT19	-6.90776	-2.67415	-2.76173	-6.90776	-6.90776	-2.48491	-3.3322	-2.2287	-3.19247	-2.3979	-6.90776	-2.83321
															BT20	-3.62506	-2.26868	-3.40883	-6.90776	-6.90776	-2.48491	-3.3322	-2.12523	-6.90776	-2.04122	-6.90776	-2.83321
															相乘
															BT01	-0.172346	-0.234691	-0.165551	-0.00690776	-0.15497	-0.0995422	-0.119007	-0.00690776	-0.120762	-0.198861	-0.25993	-0.16666
															BT02	-0.157449	-0.00690776	-0.147028	-0.00690776	-0.15497	-0.0995422	-0.00690776	-0.0145701	-0.120762	-0.163554	-0.25993	-0.16666
															BT03	-0.20664	-0.116114	-0.235226	-0.00690776	-0.00690776	-0.207076	-0.00690776	-0.0596386	-0.120762	-0.198861	-0.00690776	-0.16666
															BT04	-0.071602	-0.00690776	-0.0728968	-0.00690776	-0.15497	-0.00690776	-0.119007	-0.0635949	-0.120762	-0.0378283	-0.346574	-0.00690776
															BT05	-0.0501504	-0.116114	-0.0678462	-0.00690776	-0.15497	-0.0995422	-0.119007	-0.0694452	-0.120762	-0.126436	-0.346574	-0.00690776
															BT06	-0.151408	-0.234691	-0.0460517	-0.00690776	-0.00690776	-0.160576	-0.119007	-0.0832155	-0.120762	-0.265094	-0.00690776	-0.16666
															BT07	-0.126153	-0.00690776	-0.177958	-0.00690776	-0.00690776	-0.00690776	-0.119007	-0.0993384	-0.200779	-0.00690776	-0.00690776	-0.16666
															BT08	-0.136556	-0.00690776	-0.12511	-0.00690776	-0.00690776	-0.207076	-0.119007	-0.105571	-0.200779	-0.00690776	-0.00690776	-0.16666
															BT09	-0.130289	-0.00690776	-0.161857	-0.00690776	-0.00690776	-0.207076	-0.119007	-0.138357	-0.183223	-0.0378283	-0.00690776	-0.16666
															BT10	-0.166749	-0.00690776	-0.190699	-0.00690776	-0.00690776	-0.207076	-0.239313	-0.134295	-0.183223	-0.00690776	-0.00690776	-0.16666
															BT11	-0.177072	-0.00690776	-0.201127	-0.00690776	-0.15497	-0.0995422	-0.239313	-0.136989	-0.183223	-0.00690776	-0.00690776	-0.00690776
															BT12	-0.152225	-0.00690776	-0.173909	-0.00690776	-0.15497	-0.0995422	-0.239313	-0.115779	-0.200779	-0.00690776	-0.00690776	-0.16666
															BT13	-0.167504	-0.234691	-0.111163	-0.00690776	-0.236978	-0.00690776	-0.239313	-0.120164	-0.183223	-0.126436	-0.25993	-0.16666
															BT14	-0.164464	-0.234691	-0.172147	-0.366204	-0.236978	-0.207076	-0.239313	-0.195502	-0.148099	-0.235259	-0.00690776	-0.16666
															BT15	-0.170126	-0.234691	-0.167975	-0.00690776	-0.236978	-0.160576	-0.188504	-0.198634	-0.148099	-0.206754	-0.00690776	-0.16666
															BT16	-0.20664	-0.234691	-0.142286	-0.366204	-0.291446	-0.0995422	-0.00690776	-0.214657	-0.148099	-0.153637	-0.25993	-0.16666
															BT17	-0.185506	-0.184424	-0.149026	-0.366204	-0.15497	-0.160576	-0.119007	-0.225997	-0.131116	-0.235259	-0.00690776	-0.16666
															BT18	-0.180278	-0.184424	-0.11435	-0.00690776	-0.291446	-0.207076	-0.119007	-0.236071	-0.131116	-0.00690776	-0.00690776	-0.16666
															BT19	-0.00690776	-0.184424	-0.174492	-0.00690776	-0.00690776	-0.207076	-0.119007	-0.23996	-0.131116	-0.21799	-0.00690776	-0.16666
															BT20	-0.0965985	-0.234691	-0.112763	-0.00690776	-0.00690776	-0.207076	-0.119007	-0.253764	-0.00690776	-0.265094	-0.00690776	-0.16666
															相乘求和	-2.87667	-2.4836	-2.90946	-1.21604	-2.43388	-2.75631	-2.71487	-2.71245	-2.90435	-2.51034	-1.82958	-2.85394
															ln20	2.99573
																坡高X1(m)	坡向X2(°)	坡度X3(°)	坡型X4	地层岩性X5	出露结构面X6(组)	边坡结构类型X7	距主控断裂距离X8/km	年平均降雨量X9(mm)	植被覆盖率X10(%)	岩石风化程度X11	人类活动强度X12
															除以ln20	-0.960255	-0.829046	-0.971203	-0.405926	-0.81245	-0.920079	-0.906248	-0.905438	-0.969497	-0.837971	-0.610728	-0.952667	求和
															差异系数gi	0.0397454	0.170954	0.0287971	0.594074	0.18755	0.0799213	0.0937525	0.0945616	0.0305027	0.162029	0.389272	0.0473326	1.91849
															熵权法权重	0.020717	0.0891083	0.0150103	0.309657	0.0977591	0.0416584	0.0488678	0.0492895	0.0158993	0.0844564	0.202905	0.0246717

## Sheet: 改进层次分析（IAHP）
步骤1	准则层																改进数据量化
																	崩塌编号	坡高X1(m)	坡向X2(°)	坡度X3(°)	坡型X4	地层岩性X5	出露结构面X6(组)	边坡结构类型X7	距主控断裂距离X8/km	年平均降雨量X9(mm)	植被覆盖率X10(%)	岩石风化程度X11	人类活动强度X12
判断矩阵A	岩性与构造B1	地形与地貌B2	气象水文B3	其他因素B4	ri	rmax	rmin	km	km-1	rmax-rmin							BT01	137	1	46.4	4	3	2	3	5.15	528.7	35	3	3
岩性与构造B1	1	2	2	2	7	7	2	3.5	2.5	5							BT02	176	4	49.3	4	3	2	4	5.9	528.7	27	3	3
地形与地貌B2	0	1	2	1	4												BT03	35	3	32.6	4	4	0	4	9.48	528.7	35	4	3
气象水文B3	0	0	1	2	3												BT04	351	4	58.5	4	3	3	3	9.86	528.7	8	2	4
其他因素B4	0	1	0	1	2												BT05	383	3	59	4	3	2	3	10.44	528.7	20	2	4
																	BT06	191	1	64	4	4	1	3	11.89	528.7	55	4	3
步骤2																	BT07	249	4	44.3	4	4	3	3	13.74	386.7	5	4	3
判断矩阵B	B1	B2	B3	B4				7	4	3	2						BT08	226	4	52.4	4	4	0	3	14.5	386.7	5	4	3
岩性与构造B1	1	2.5	3	3.5			r1-rj		3	4	5						BT09	240	4	47	4	4	0	3	18.93	423	8	4	3
地形与地貌B2	0.4	1	1.5	2			r2-rj			1	2						BT10	152	4	42	4	4	0	1	18.34	423	5	4	3
气象水文B3	0.333333	0.666667	1	1.5			r3-rj				1						BT11	124	4	40	4	3	2	1	18.73	423	5	4	4
其他因素B4	0.285714	0.5	0.666667	1			r4-rj										BT12	189	4	45	4	3	2	1	15.8	386.7	5	4	3
																	BT13	150	1	54.2	4	2	3	1	16.38	423	20	3	3
步骤3	求最优传递矩阵C																BT14	158	1	45.3	2	2	0	1	28.65	486.5	45	4	3
cij	B1	B2	B3	B4			logbij	B1	B2	B3	B4						BT15	143	1	46	4	2	1	2	29.27	486.5	37	4	3
岩性与构造B1	0	0.334987	0.474063	0.61008			1	0	0.39794	0.477121	0.544068						BT16	35	1	50	2	1	2	4	32.61	486.5	25	3	3
地形与地貌B2	-0.334987	0	0.139076	0.275093			2	-0.39794	0	0.176091	0.30103						BT17	100	2	49	2	3	1	3	35.16	513.4	45	4	3
气象水文B3	-0.474063	-0.139076	0	0.136017			3	-0.477121	-0.176091	0	0.176091						BT18	115	2	53.8	4	1	0	3	37.57	513.4	5	4	3
其他因素B4	-0.61008	-0.275093	-0.136017	0			4	-0.544068	-0.30103	-0.176091	0						BT19	437	2	44.9	4	4	0	3	38.54	513.4	40	4	3
												求和	cij				BT20	308	1	54	4	4	0	3	42.18	650	55	4	3
							lgb1k-lgb1k	0	0	0	0	0	0	0				B2				B1				B3	B4
步骤4	求拟合一致矩阵D						lgb1k-lgb2k	0.39794	0.39794	0.30103	0.243038	1.33995	0.334987	0.334987
Dij	B1	B2	B3	B4			lgb1k-lgb3k	0.477121	0.574031	0.477121	0.367977	1.89625	0.474063	0.474063
岩性与构造B1	1	2.16265	2.97895	4.07455			lgb1k-lgb4k	0.544068	0.69897	0.653213	0.544068	2.44032	0.61008	0.61008
地形与地貌B2	0.462395	1	1.37745	1.88405
气象水文B3	0.335689	0.72598	1	1.36778			lgb2k-lgb1k	-0.39794	-0.39794	-0.30103	-0.243038	-1.33995	-0.334987	-0.334987
其他因素B4	0.245426	0.530771	0.73111	1			lgb2k-lgb2k	0	0	0	0	0	0	0
							lgb2k-lgb3k	0.0791812	0.176091	0.176091	0.124939	0.556303	0.139076	0.139076
步骤5	行相乘	求出wiba开n次方	wi				lgb2k-lgb4k	0.146128	0.30103	0.352183	0.30103	1.10037	0.275093	0.275093
岩性与构造B1	26.25	2.26351	0.489354	0.489354
地形与地貌B2	1.2	1.04664	0.226275	0.226275			lgb3k-lgb1k	-0.477121	-0.574031	-0.477121	-0.367977	-1.89625	-0.474063	-0.474063
气象水文B3	0.333333	0.759836	0.164271	0.164271			lgb3k-lgb2k	-0.0791812	-0.176091	-0.176091	-0.124939	-0.556303	-0.139076	-0.139076
其他因素B4	0.0952381	0.555524	0.1201	0.1201			lgb3k-lgb3k	0	0	0	0	0	0	0
		4.6255					lgb3k-lgb4k	0.0669468	0.124939	0.176091	0.176091	0.544068	0.136017	0.136017
	岩性与构造B1	地形与地貌B2	气象水文B3	其他因素B4
	0.489354	0.226275	0.164271	0.1201			lgb4k-lgb1k	-0.544068	-0.69897	-0.653213	-0.544068	-2.44032	-0.61008	-0.61008
							lgb4k-lgb2k	-0.146128	-0.30103	-0.352183	-0.30103	-1.10037	-0.275093	-0.275093
							lgb4k-lgb3k	-0.0669468	-0.124939	-0.176091	-0.176091	-0.544068	-0.136017	-0.136017
							lgb4k-lgb4k	0	0	0	0	0	0	0
步骤1
岩性与构造B1	地层岩性X5	出露结构面X6(组)	边坡结构类型X7	距主控断裂距离X8/km	ri	rmax	rmin	km	km-1	rmax-rmin
地层岩性X5	1	1	1	0	3	6	2	3	2	4
出露结构面X6(组)	1	1	0	0	2
边坡结构类型X7	1	2	1	1	5
距主控断裂距离X8/km	2	2	1	1	6
步骤2								3	2	5	6
岩性与构造B1(B)bij	地层岩性X5	出露结构面X6(组)	边坡结构类型X7	距主控断裂距离X8/km			r1-rj		1	-2	-3
地层岩性X5	1	1.5	0.5	0.4			r2-rj			-3	-4
出露结构面X6(组)	0.666667	1	0.4	0.333333			r3-rj				-1
边坡结构类型X7	2	2.5	1	0.666667			r4-rj
距主控断裂距离X8/km	2.5	3	1.5	1
步骤3	求最优传递矩阵C
cij
岩性与构造B1 cij	地层岩性X5	出露结构面X6(组)	边坡结构类型X7	距主控断裂距离X8/km			logbij	地层岩性X5	出露结构面X6(组)	边坡结构类型X7	距主控断裂距离X8/km
地层岩性X5	0	0.132068	-0.261439	-0.393508		1	地层岩性X5	0	0.176091	-0.30103	-0.39794
出露结构面X6(组)	-0.132068	0	-0.393508	-0.525576		2	出露结构面X6(组)	-0.176091	0	-0.39794	-0.477121
边坡结构类型X7	0.261439	0.393508	0	-0.132068		3	边坡结构类型X7	0.30103	0.39794	0	-0.176091
距主控断裂距离X8/km	0.393508	0.525576	0.132068	0		4	距主控断裂距离X8/km	0.39794	0.477121	0.176091	0
												求和	除以n得cij
							lgb1k-lgb1k	0	0	0	0	0	0	0
							lgb1k-lgb2k	0.176091	0.176091	0.09691	0.0791812	0.528274	0.132068	0.132068
							lgb1k-lgb3k	-0.30103	-0.221849	-0.30103	-0.221849	-1.04576	-0.261439	-0.261439
步骤4	求拟合一致矩阵D						lgb1k-lgb4k	-0.39794	-0.30103	-0.477121	-0.39794	-1.57403	-0.393508	-0.393508
Dij
岩性与构造B1	地层岩性X5	出露结构面X6(组)	边坡结构类型X7	距主控断裂距离X8/km			lgb2k-lgb1k	-0.176091	-0.176091	-0.09691	-0.0791812	-0.528274	-0.132068	-0.132068
地层岩性X5	1	1.3554	0.547723	0.404103			lgb2k-lgb2k	0	0	0	0	0	0	0
出露结构面X6(组)	0.737788	1	0.404103	0.298142			lgb2k-lgb3k	-0.477121	-0.39794	-0.39794	-0.30103	-1.57403	-0.393508	-0.393508
边坡结构类型X7	1.82574	2.47462	1	0.737788			lgb2k-lgb4k	-0.574031	-0.477121	-0.574031	-0.477121	-2.10231	-0.525576	-0.525576
距主控断裂距离X8/km	2.47462	3.3541	1.3554	1
							lgb3k-lgb1k	0.30103	0.221849	0.30103	0.221849	1.04576	0.261439	0.261439
步骤5	行相乘	求出wiba开n次方	wi				lgb3k-lgb2k	0.477121	0.39794	0.39794	0.30103	1.57403	0.393508	0.393508
地层岩性X5	0.3	0.740083	0.165614				lgb3k-lgb3k	0	0	0	0	0	0	0
出露结构面X6(组)	0.0888889	0.546024	0.122188				lgb3k-lgb4k	-0.09691	-0.0791812	-0.176091	-0.176091	-0.528274	-0.132068	-0.132068
边坡结构类型X7	3.33333	1.3512	0.302368
距主控断裂距离X8/km	11.25	1.83142	0.40983				lgb4k-lgb1k	0.39794	0.30103	0.477121	0.39794	1.57403	0.393508	0.393508
		4.46873					lgb4k-lgb2k	0.574031	0.477121	0.574031	0.477121	2.10231	0.525576	0.525576
	地层岩性X5	出露结构面X6(组)	边坡结构类型X7	距主控断裂距离X8/km			lgb4k-lgb3k	0.09691	0.0791812	0.176091	0.176091	0.528274	0.132068	0.132068
B1中权重	0.165614	0.122188	0.302368	0.40983			lgb4k-lgb4k	0	0	0	0	0	0	0
步骤1
地形与地貌B2
判断矩阵A	坡高X1(m)	坡向X2(°)	坡度X3(°)	坡型X4	ri	rmax	rmin	km	km-1	rmax-rmin
坡高X1(m)	1	1	1	0	3	7	2	3.5	2.5	5
坡向X2(°)	1	1	0	0	2
坡度X3(°)	1	2	1	0	4
坡型X4	2	2	2	1	7
													0.6
步骤2
地形与地貌B2							r1	r2	r3	r4
bij	坡高X1(m)	坡向X2(°)	坡度X3(°)	坡型X4			3	2	4	7
坡高X1(m)	1	1.5	0.666667	0.333333		r1-rj	0	1	-1	-4
坡向X2(°)	0.666667	1	0.5	0.285714		r2-rj	-1	0	-2	-5
坡度X3(°)	1.5	2	1	0.4		r3-rj	1	2	0	-3
坡型X4	3	3.5	2.5	1		r4-rj	3	5	3	0
							logbij
步骤3	求最优传递矩阵C						1	0	0.176091	-0.176091	-0.477121
cij							2	-0.176091	0	-0.30103	-0.544068
地形与地貌B2	坡高X1(m)	坡向X2(°)	坡度X3(°)	坡型X4			3	0.176091	0.30103	0	-0.39794
坡高X1(m)	0	0.136017	-0.139076	-0.474063			4	0.477121	0.544068	0.39794	0
坡向X2(°)	-0.136017	0	-0.275093	-0.61008								求和	除以n得cij
坡度X3(°)	0.139076	0.275093	0	-0.334987			lgb1k-lgb1k	0	0	0	0	0	0	0
坡型X4	0.474063	0.61008	0.334987	0			lgb1k-lgb2k	0.176091	0.176091	0.124939	0.0669468	0.544068	0.136017	0.136017
							lgb1k-lgb3k	-0.176091	-0.124939	-0.176091	-0.0791812	-0.556303	-0.139076	-0.139076
步骤4	求拟合一致矩阵D						lgb1k-lgb4k	-0.477121	-0.367977	-0.574031	-0.477121	-1.89625	-0.474063	-0.474063
Dij
地形与地貌B2	坡高X1(m)	坡向X2(°)	坡度X3(°)	坡型X4			lgb2k-lgb1k	-0.176091	-0.176091	-0.124939	-0.0669468	-0.544068	-0.136017	-0.136017
坡高X1(m)	1	1.36778	0.72598	0.335689			lgb2k-lgb2k	0	0	0	0	0	0	0
坡向X2(°)	0.73111	1	0.530771	0.245426			lgb2k-lgb3k	-0.352183	-0.30103	-0.30103	-0.146128	-1.10037	-0.275093	-0.275093
坡度X3(°)	1.37745	1.88405	1	0.462395			lgb2k-lgb4k	-0.653213	-0.544068	-0.69897	-0.544068	-2.44032	-0.61008	-0.61008
坡型X4	2.97895	4.07455	2.16265	1
步骤5							lgb3k-lgb1k	0.176091	0.124939	0.176091	0.0791812	0.556303	0.139076	0.139076
地形与地貌B2	行相乘	求出wiba开n次方	wi				lgb3k-lgb2k	0.352183	0.30103	0.30103	0.146128	1.10037	0.275093	0.275093
坡高X1(m)	0.333333	0.759836	0.164271				lgb3k-lgb3k	0	0	0	0	0	0	0
坡向X2(°)	0.0952381	0.555524	0.1201				lgb3k-lgb4k	-0.30103	-0.243038	-0.39794	-0.39794	-1.33995	-0.334987	-0.334987
坡度X3(°)	1.2	1.04664	0.226275
坡型X4	26.25	2.26351	0.489354				lgb4k-lgb1k	0.477121	0.367977	0.574031	0.477121	1.89625	0.474063	0.474063
		4.6255					lgb4k-lgb2k	0.653213	0.544068	0.69897	0.544068	2.44032	0.61008	0.61008
	坡高X1(m)	坡向X2(°)	坡度X3(°)	坡型X4			lgb4k-lgb3k	0.30103	0.243038	0.39794	0.39794	1.33995	0.334987	0.334987
B2权重	0.164271	0.1201	0.226275	0.489354			lgb4k-lgb4k	0	0	0	0	0	0	0
步骤1	目标层
其他因素B4	植被覆盖率X10(%)	岩石风化程度X11	人类活动强度X12	ri	rmax	rmin	km	km-1	rmax-rmin
植被覆盖率X10(%)	1	0	0	1	5	1	5	4	4
岩石风化程度X11	2	1	0	3
人类活动强度X12	2	2	1	5
步骤2	目标层
其他因素B4	植被覆盖率X10(%)	岩石风化程度X11	人类活动强度X12
植被覆盖率X10(%)	1	0.333333	0.2
岩石风化程度X11	3	1	0.333333
人类活动强度X12	5	3	1
步骤3	求最优传递矩阵C
cij	植被覆盖率X10(%)	岩石风化程度X11	人类活动强度X12
植被覆盖率X10(%)	0	-0.39203	-0.784061
岩石风化程度X11	0.39203	0	-0.39203
人类活动强度X12	0.784061	0.39203	0
步骤4	求拟合一致矩阵D
Dij	植被覆盖率X10(%)	岩石风化程度X11	人类活动强度X12
植被覆盖率X10(%)	1	0.40548	0.164414
岩石风化程度X11	2.46621	1	0.40548
人类活动强度X12	6.0822	2.46621	1
步骤5	行相乘	求出wiba开n次方	wi
植被覆盖率X10(%)	0.0666667	0.40548	0.104729
岩石风化程度X11	1	1	0.258285
人类活动强度X12	15	2.46621	0.636986
		3.87169
其他因素B4	植被覆盖率X10(%)	岩石风化程度X11	人类活动强度X12
权重	0.104729	0.258285	0.636986
	坡高X1(m)	坡向X2(°)	坡度X3(°)	坡型X4	地层岩性X5	出露结构面X6(组)	边坡结构类型X7	距主控断裂距离X8/km	年平均降雨量X9(mm)	植被覆盖率X10(%)	岩石风化程度X11	人类活动强度X12
综合权重	0.0371704	0.0271756	0.0512003	0.110729	0.0810438	0.0597931	0.147965	0.200552	0.164271	0.012578	0.0310201	0.0765021
	0.0371704	0.0271756	0.0512003	0.110729	0.0810438	0.0597931	0.147965	0.200552	0.164271	0.012578	0.0310201	0.0765021
权重B	岩性与构造B1	地形与地貌B2	气象水文B3	其他因素B4
	0.489354	0.226275	0.164271	0.1201
岩性与构造B1	地层岩性X5	出露结构面X6(组)	边坡结构类型X7	距主控断裂距离X8/km
	0.165614	0.122188	0.302368	0.40983
	坡高X1(m)	坡向X2(°)	坡度X3(°)	坡型X4
B2权重	0.164271	0.1201	0.226275	0.489354
其他因素B4	植被覆盖率X10(%)	岩石风化程度X11	人类活动强度X12
权重	0.104729	0.258285	0.636986

## Sheet: 变异系数(CV)
项	平均值	标准差	CV系数	权重(%)
坡高X1(m)	194.95	107.68	0.552	11.337	0.11337	0.11337
坡向X2(°)	2.55	1.356	0.532	10.917	0.10917	0.10917
坡度X3(°)	48.885	7.218	0.148	3.031	0.03031	0.03031
坡型X4	3.7	0.733	0.198	4.065	0.04065	0.04065
地层岩性X5	3.05	0.999	0.327	6.721	0.06721	0.06721
出露结构面X6(组)	1.2	1.152	0.96	19.699	0.19699	0.19699
边坡结构类型X7	2.6	1.046	0.402	8.26	0.0826	0.0826
距主控断裂距离X8/km	20.656	11.655	0.564	11.582	0.11582	0.11582
年平均降雨量X9(mm)	483.7	67.059	0.139	2.846	0.02846	0.02846
植被覆盖率X10(%)	24.25	18.049	0.744	15.277	0.15277	0.15277
岩石风化程度X11	3.6	0.681	0.189	3.88	0.0388	0.0388
人类活动强度X12	3.15	0.366	0.116	2.387	0.02387	0.02387
变异系数(CV)	坡高X1(m)	坡向X2(°)	坡度X3(°)	坡型X4	地层岩性X5	出露结构面X6(组)	边坡结构类型X7	距主控断裂距离X8/km	年平均降雨量X9(mm)	植被覆盖率X10(%)	岩石风化程度X11	人类活动强度X12
权重	0.11337	0.10917	0.03031	0.04065	0.06721	0.19699	0.0826	0.11582	0.02846	0.15277	0.0388	0.02387

## Sheet: 线性规划优化权重
	坡高X1(m)	坡向X2(°)	坡度X3(°)	坡型X4	地层岩性X5	出露结构面X6(组)	边坡结构类型X7	距主控断裂距离X8/km	年平均降雨量X9(mm)	植被覆盖率X10(%)	岩石风化程度X11	人类活动强度X12
改进层次分析	0.0371704	0.0271756	0.0512003	0.110729	0.0810438	0.0597931	0.147965	0.200552	0.164271	0.012578	0.0310201	0.0765021	运用线性规划代码求出权重
熵权法	0.020717	0.0891083	0.0150103	0.309657	0.0977591	0.0416584	0.0488678	0.0492895	0.0158993	0.0844564	0.202905	0.0246717
变异系数法	0.11337	0.10917	0.03031	0.04065	0.06721	0.19699	0.0826	0.11582	0.02846	0.15277	0.0388	0.02387
最大值	0.11337	0.10917	0.0512003	0.309657	0.0977591	0.19699	0.147965	0.200552	0.164271	0.15277	0.202905	0.0765021
最小值	0.020717	0.0271756	0.0150103	0.04065	0.06721	0.0416584	0.0488678	0.0492895	0.0158993	0.012578	0.0310201	0.02387
无量纲化数据																																					线性规划权重
崩塌编号	坡高X1(m)	坡向X2(°)	坡度X3(°)	坡型X4	地层岩性X5	出露结构面X6(组)	边坡结构类型X7	距主控断裂距离X8/km	年平均降雨量X9(mm)	植被覆盖率X10(%)	岩石风化程度X11	人类活动强度X12				BT01	BT02	BT03	BT04	BT05	BT06	BT07	BT08	BT09	BT10	BT11	BT12	BT13	BT14	BT15	BT16	BT17	BT18	BT19	BT20			坡高X1(m)	坡向X2(°)	坡度X3(°)	坡型X4	地层岩性X5	出露结构面X6(组)	边坡结构类型X7	距主控断裂距离X8/km	年平均降雨量X9(mm)	植被覆盖率X10(%)	岩石风化程度X11	人类活动强度X12
#01	0.746269	1	0.56051	0	0.333333	0.333333	0.333333	0	0.460691	0.6	0.5	1			坡高X1(m)	0.1134	0.1134	0.1134	0.1134	0.0207	0.1134	0.1134	0.1134	0.1134	0.1134	0.1134	0.1134	0.1134	0.0207	0.1134	0.1134	0.1134	0.1134	0.0207	0.0207		BT01	0.1134	0.1092	0.0512	0.0407	0.0672	0.0417	0.0489	0.0493	0.0462	0.1528	0.2029	0.0765
#02	0.649254	0	0.468153	0	0.333333	0.333333	0	0.0202538	0.460691	0.44	0.5	1			坡向X2(°)	0.1092	0.0272	0.0272	0.0272	0.0278	0.1092	0.0272	0.0272	0.0272	0.0272	0.0272	0.0272	0.1092	0.0571	0.1092	0.1092	0.0272	0.1092	0.1092	0.1092		BT02	0.1134	0.0272	0.0512	0.0407	0.0672	0.0417	0.0489	0.0493	0.1643	0.1167	0.2029	0.0765
#03	1	0.333333	1	0	0	1	0	0.116932	0.460691	0.6	0	1			坡度X3(°)	0.0512	0.0512	0.0512	0.0512	0.015	0.015	0.0512	0.0512	0.0512	0.0512	0.0512	0.0512	0.015	0.015	0.015	0.015	0.015	0.015	0.0395	0.015		BT03	0.1134	0.0272	0.0512	0.0407	0.0672	0.197	0.0489	0.0493	0.1448	0.1528	0.031	0.0765
#04	0.21393	0	0.175159	0	0.333333	0	0.333333	0.127194	0.460691	0.06	1	0			坡型X4	0.0407	0.0407	0.0407	0.0407	0.0407	0.0407	0.0407	0.0407	0.0407	0.0407	0.0407	0.0407	0.0407	0.3097	0.0407	0.3097	0.3097	0.0407	0.0407	0.0407		BT04	0.1134	0.0272	0.0512	0.0407	0.0978	0.0417	0.148	0.0763	0.1643	0.0126	0.2029	0.0239
#05	0.134328	0.333333	0.159236	0	0.333333	0.333333	0.333333	0.142857	0.460691	0.3	1	0			地层岩性X5	0.0672	0.0672	0.0672	0.0978	0.0978	0.0672	0.0672	0.0672	0.0672	0.0672	0.0672	0.0888	0.0978	0.0672	0.0978	0.0978	0.0672	0.0978	0.0672	0.0672		BT05	0.0207	0.0278	0.015	0.0407	0.0978	0.197	0.148	0.0493	0.1643	0.0126	0.2029	0.0239
#06	0.61194	1	0	0	0	0.666667	0.333333	0.182015	0.460691	1	0	1			出露结构面X6(组)	0.0417	0.0417	0.197	0.0417	0.197	0.197	0.0417	0.197	0.197	0.197	0.1199	0.197	0.0417	0.197	0.197	0.0417	0.0417	0.197	0.197	0.197		BT06	0.1134	0.1092	0.015	0.0407	0.0672	0.197	0.0489	0.0493	0.099	0.1528	0.031	0.0765
#07	0.467662	0	0.627389	0	0	0	0.333333	0.231974	1	0	0	1			边坡结构类型X7	0.0489	0.0489	0.0489	0.148	0.148	0.0489	0.148	0.148	0.0489	0.148	0.148	0.148	0.148	0.148	0.148	0.0489	0.0489	0.0489	0.0489	0.0734		BT07	0.1134	0.0272	0.0512	0.0407	0.0672	0.0417	0.148	0.2006	0.1643	0.0126	0.0566	0.0765
#08	0.524876	0	0.369427	0	0	1	0.333333	0.252498	1	0	0	1			距主控断裂距离X8/km	0.0493	0.0493	0.0493	0.0763	0.0493	0.0493	0.2006	0.0709	0.17	0.0709	0.2006	0.0493	0.0493	0.0493	0.1429	0.1283	0.2006	0.2006	0.2006	0.2006		BT08	0.1134	0.0272	0.0512	0.0407	0.0672	0.197	0.148	0.0709	0.1643	0.0126	0.031	0.0765
#09	0.49005	0	0.541401	0	0	1	0.333333	0.372131	0.862134	0.06	0	1			年平均降雨量X9(mm)	0.0462	0.1643	0.1448	0.1643	0.1643	0.099	0.1643	0.1643	0.1643	0.1643	0.1643	0.1643	0.1643	0.0159	0.0159	0.0159	0.0159	0.0573	0.0159	0.0159		BT09	0.1134	0.0272	0.0512	0.0407	0.0672	0.197	0.0489	0.17	0.1643	0.0126	0.031	0.0765
#10	0.708955	0	0.700637	0	0	1	1	0.356198	0.862134	0	0	1			植被覆盖率X10(%)	0.1528	0.1167	0.1528	0.0126	0.0126	0.1528	0.0126	0.0126	0.0126	0.0126	0.0126	0.0126	0.0126	0.0126	0.0126	0.0126	0.0529	0.0126	0.1528	0.1528		BT10	0.1134	0.0272	0.0512	0.0407	0.0672	0.197	0.148	0.0709	0.1643	0.0126	0.031	0.0765
#11	0.778607	0	0.764331	0	0.333333	0.333333	1	0.36673	0.862134	0	0	0			岩石风化程度X11	0.2029	0.2029	0.031	0.2029	0.2029	0.031	0.0566	0.031	0.031	0.031	0.031	0.031	0.1315	0.031	0.031	0.031	0.031	0.031	0.031	0.031		BT11	0.1134	0.0272	0.0512	0.0407	0.0672	0.1199	0.148	0.2006	0.1643	0.0126	0.031	0.0239
#12	0.616915	0	0.605096	0	0.333333	0.333333	1	0.287605	1	0	0	1			人类活动强度X12	0.0765	0.0765	0.0765	0.0239	0.0239	0.0765	0.0765	0.0765	0.0765	0.0765	0.0239	0.0765	0.0765	0.0765	0.0765	0.0765	0.0765	0.0765	0.0765	0.0765		BT12	0.1134	0.0272	0.0512	0.0407	0.0888	0.197	0.148	0.0493	0.1643	0.0126	0.031	0.0765
#13	0.71393	1	0.312102	0	0.666667	0	1	0.303268	0.862134	0.3	0.5	1																									BT13	0.1134	0.1092	0.015	0.0407	0.0978	0.0417	0.148	0.0493	0.1643	0.0126	0.1315	0.0765
#14	0.69403	1	0.595541	1	0.666667	1	1	0.634621	0.620965	0.8	0	1																									BT14	0.0207	0.0571	0.015	0.3097	0.0672	0.197	0.148	0.0493	0.0159	0.0126	0.031	0.0765
#15	0.731343	1	0.573248	0	0.666667	0.666667	0.666667	0.651364	0.620965	0.64	0	1																									BT15	0.1134	0.1092	0.015	0.0407	0.0978	0.197	0.148	0.1429	0.0159	0.0126	0.031	0.0765
#16	1	1	0.44586	1	1	0.333333	0	0.741561	0.620965	0.4	0.5	1																									BT16	0.1134	0.1092	0.015	0.3097	0.0978	0.0417	0.0489	0.1283	0.0159	0.0126	0.031	0.0765
#17	0.838308	0.666667	0.477707	1	0.333333	0.666667	0.333333	0.810424	0.5188	0.8	0	1																									BT17	0.1134	0.0272	0.015	0.3097	0.0672	0.0417	0.0489	0.2006	0.0159	0.0529	0.031	0.0765
#18	0.800995	0.666667	0.324841	0	1	1	0.333333	0.875506	0.5188	0	0	1																									BT18	0.1134	0.1092	0.015	0.0407	0.0978	0.197	0.0489	0.2006	0.0573	0.0126	0.031	0.0765
#19	0	0.666667	0.60828	0	0	1	0.333333	0.901701	0.5188	0.7	0	1																									BT19	0.0207	0.1092	0.0395	0.0407	0.0672	0.197	0.0489	0.2006	0.0159	0.1528	0.031	0.0765
#20	0.320896	1	0.318471	0	0	1	0.333333	1	0	1	0	1																									BT20	0.0207	0.1092	0.015	0.0407	0.0672	0.197	0.0734	0.2006	0.0159	0.1528	0.031	0.0765
线性规划权重
崩塌编号	坡高X1(m)	坡向X2(°)	坡度X3(°)	坡型X4	地层岩性X5	出露结构面X6(组)	边坡结构类型X7	距主控断裂距离X8/km	年平均降雨量X9(mm)	植被覆盖率X10(%)	岩石风化程度X11	人类活动强度X12
#01	0.1134	0.1092	0.0512	0.0407	0.0672	0.0417	0.0489	0.0493	0.0462	0.1528	0.2029	0.0765
#02	0.1134	0.0272	0.0512	0.0407	0.0672	0.0417	0.0489	0.0493	0.1643	0.1167	0.2029	0.0765
#03	0.1134	0.0272	0.0512	0.0407	0.0672	0.197	0.0489	0.0493	0.1448	0.1528	0.031	0.0765
#04	0.1134	0.0272	0.0512	0.0407	0.0978	0.0834	0.148	0.0763	0.1226	0.0126	0.2029	0.0239
#05	0.0207	0.0278	0.015	0.0407	0.0978	0.197	0.148	0.0493	0.1643	0.0126	0.2029	0.0239
#06	0.1134	0.1092	0.015	0.0407	0.0672	0.197	0.0489	0.0493	0.099	0.1528	0.031	0.0765
#07	0.1134	0.0272	0.0512	0.0407	0.0672	0.0834	0.148	0.2006	0.1226	0.0126	0.0566	0.0765
#08	0.1134	0.0272	0.0512	0.0407	0.0672	0.197	0.148	0.0709	0.1643	0.0126	0.031	0.0765
#09	0.1134	0.0272	0.0512	0.0407	0.0672	0.197	0.0489	0.17	0.1643	0.0126	0.031	0.0765
#10	0.1134	0.0272	0.0512	0.0407	0.0672	0.197	0.148	0.0709	0.1643	0.0126	0.031	0.0765
#11	0.1134	0.0272	0.0512	0.0407	0.0672	0.1616	0.148	0.2006	0.1226	0.0126	0.031	0.0239
#12	0.1134	0.0272	0.0512	0.0407	0.0888	0.197	0.148	0.0493	0.1643	0.0126	0.031	0.0765
#13	0.1134	0.1092	0.015	0.0407	0.0978	0.0834	0.148	0.0493	0.1226	0.0126	0.1315	0.0765
#14	0.0207	0.0571	0.015	0.3097	0.0672	0.1553	0.148	0.0493	0.0576	0.0126	0.031	0.0765
#15	0.1134	0.1092	0.015	0.0407	0.0978	0.1553	0.148	0.1429	0.0576	0.0126	0.031	0.0765
#16	0.1134	0.1092	0.015	0.3097	0.0978	0.0417	0.0489	0.1283	0.0159	0.0126	0.031	0.0765
#17	0.1134	0.0272	0.015	0.3097	0.0672	0.0417	0.0489	0.2006	0.0159	0.0529	0.031	0.0765
#18	0.1134	0.1092	0.015	0.0407	0.0978	0.1553	0.0489	0.2006	0.099	0.0126	0.031	0.0765
#19	0.0207	0.1092	0.0395	0.0407	0.0672	0.197	0.0489	0.2006	0.0159	0.1528	0.031	0.0765
#20	0.0207	0.1092	0.015	0.0407	0.0672	0.1553	0.0734	0.2006	0.0576	0.1528	0.031	0.0765
求得分
各样本X和权重w相乘													求和	危险性得分得分
#01	0.0846269	0.1092	0.0286981	0	0.0224	0.0139	0.0163	0	0.0212839	0.09168	0.10145	0.0765	0.566039	0.566039
#02	0.0736254	0	0.0239694	0	0.0224	0.0139	0	0.000998515	0.0756916	0.051348	0.10145	0.0765	0.439883	0.439883
#03	0.1134	0.00906667	0.0512	0	0	0.197	0	0.00576476	0.0667081	0.09168	0	0.0765	0.61132	0.61132
#04	0.0242597	0	0.00896815	0	0.0326	0	0.0493333	0.00970491	0.0564807	0.000756	0.2029	0	0.385003	0.404214
#05	0.0027806	0.00926667	0.00238854	0	0.0326	0.0656667	0.0493333	0.00704286	0.0756916	0.00378	0.2029	0	0.45145	0.45145
#06	0.069394	0.1092	0	0	0	0.131333	0.0163	0.00897332	0.0456084	0.1528	0	0.0765	0.610109	0.610109
#07	0.0530328	0	0.0321223	0	0	0	0.0493333	0.046534	0.1226	0	0	0.0765	0.380122	0.421822
#08	0.0595209	0	0.0189146	0	0	0.197	0.0493333	0.0179021	0.1643	0	0	0.0765	0.583471	0.583471
#09	0.0555716	0	0.0277197	0	0	0.197	0.0163	0.0632622	0.141649	0.000756	0	0.0765	0.578758	0.578758
#10	0.0803955	0	0.0358726	0	0	0.197	0.148	0.0252544	0.141649	0	0	0.0765	0.704671	0.704671
#11	0.088294	0	0.0391338	0	0.0224	0.0538667	0.148	0.073566	0.105698	0	0	0	0.530958	0.553009
#12	0.0699582	0	0.0309809	0	0.0296	0.0656667	0.148	0.0141789	0.1643	0	0	0.0765	0.599185	0.599185
#13	0.0809597	0.1092	0.00468153	0	0.0652	0	0.148	0.0149511	0.105698	0.00378	0.06575	0.0765	0.67472	0.710671
#14	0.0143664	0.0571	0.00893312	0.3097	0.0448	0.1553	0.148	0.0312868	0.0357676	0.01008	0	0.0765	0.891834	0.90764
#15	0.0829343	0.1092	0.00859873	0	0.0652	0.103533	0.0986667	0.0930799	0.0357676	0.008064	0	0.0765	0.681545	0.68345
#16	0.1134	0.1092	0.0066879	0.3097	0.0978	0.0139	0	0.0951423	0.00987334	0.00504	0.0155	0.0765	0.852743	0.852743
#17	0.0950642	0.0181333	0.00716561	0.3097	0.0224	0.0278	0.0163	0.162571	0.00824892	0.04232	0	0.0765	0.786203	0.786203
#18	0.0908328	0.0728	0.00487261	0	0.0978	0.1553	0.0163	0.175627	0.0513612	0	0	0.0765	0.741393	0.761459
#19	0	0.0728	0.0240271	0	0	0.197	0.0163	0.180881	0.00824892	0.10696	0	0.0765	0.682717	0.682717
#20	0.00664254	0.1092	0.00477707	0	0	0.1553	0.0244667	0.2006	0	0.1528	0	0.0765	0.730286	0.771986

## Sheet: 云模型参数
						风险等级
						评价因子	极高危险（Ⅰ）	高度危险（Ⅱ）	中度危险（Ⅲ）	低度危险（Ⅳ）
					地形地貌因素	坡高X1(m)	>150	100~150	50~100	<50
						坡向X2(°)	阳坡（135~225）	半阴坡（45~135）	半阳坡（225~315）	阴坡（315~360U0~45）
						坡度X3(°)	>60	40~60	20~40	<20
						坡型X4	折线型坡	凹型坡	直线型坡	凸型坡
					地层地质构造因素	地层岩性X5	软弱松散岩	软岩	软硬相间	硬岩
						出露结构面X6(组)	>5	3~5	1~3	0-1
						边坡结构类型X7	顺向坡	斜交坡	横交坡	逆向坡
						距主控断裂距离X8/km	0~20	20~40	40~60	>60
					气象水文因素	年平均降雨量X9(mm)	>600	400~600	200~400	<200
					其他因素	植被覆盖率X10(%)	差(<10)	较差(10~30)	较好(30~50)	好(>50)
						岩石风化程度X11	强风化	中等风化	微风化	未风化
						人类活动焰度X12	大	较大	较小	小
						备注	崩塌发生概率极高，且崩塌体能够到达公路	崩塌发生概率较高，且崩塌体能够到达公路	崩塌发生概率中等，且崩塌体可能够到达公路	崩塌发生概率较小，甚至微乎其微，如果发生崩塌体可能够到达公路
							4	3	2	1
		转置
			地形地貌因素				地层地质构造因素				气象水文因素	其他因素
		评价因子	坡高X1(m)	坡向X2(°)	坡度X3(°)	坡型X4	地层岩性X5	出露结构面X6(组)	边坡结构类型X7	距主控断裂距离X8/km	年平均降雨量X9(mm)	植被覆盖率X10(%)	岩石风化程度X11	人类活动焰度X12	备注
		极高危险（Ⅰ）	>150	阳坡（135~225）	>60	折线型坡	软弱松散岩	>5	顺向坡	0~20	>500	差(<10)	强风化	大	崩塌发生概率极高，且崩塌体能够到达公路	4
		高度危险（Ⅱ）	100~150	半阴坡（45~135）	40~60	凹型坡	软岩	3~5	斜交坡	20~40	300~500	较差(10~30)	中等风化	较大	崩塌发生概率较高，且崩塌体能够到达公路	3
		中度危险（Ⅲ）	50~100	半阳坡（225~315）	20~40	直线型坡	软硬相间	1~3	横交坡	40~60	100~300	较好(30~50)	微风化	较小	崩塌发生概率中等，且崩塌体可能够到达公路	2
		低度危险（Ⅳ）	<50	阴坡（315~360U0~45）	<20	凸型坡	硬岩	0-1	逆向坡	>60	<100	好(>50)	未风化	小	崩塌发生概率较小，甚至微乎其微，如果发生崩塌体可能够到达公路	1
		标准云参数	坡高X1(m)	坡向X2(°)	坡度X3(°)	坡型X4	地层岩性X5	出露结构面X6(组)	边坡结构类型X7	距主控断裂距离X8/km	年平均降雨量X9(mm)	植被覆盖率X10(%)	岩石风化程度X11	人类活动焰度X12
	极高危险（Ⅰ）	期望EX	175	3.5	70	3.5	3.5	6	3.5	10	600	5	3.5	3.5
		熵值EN	8.33333	0.166667	3.33333	0.166667	0.166667	0.333333	0.166667	3.33333	33.3333	1.66667	0.166667	0.166667
		超熵He	0.8333	0.01667	0.3333	0.01667	0.01667	0.0333	0.01667	0.3333	3.3333	1.6667	0.01667	0.01667
												0.1667
	高度危险（Ⅱ）	期望EX	125	2.5	50	2.5	2.5	4	2.5	30	400	20	2.5	2.5
		熵值EN	8.33333	0.166667	3.33333	0.166667	0.166667	0.333333	0.166667	3.33333	33.3333	3.33333	0.166667	0.166667
		超熵He	0.8333	0.01667	0.3333	0.01667	0.01667	0.0333	0.01667	0.3333	3.3333	0.3333	0.01667	0.01667
	中度危险（Ⅲ）	期望EX	75	1.5	30	1.5	1.5	2	1.5	50	200	40	1.5	1.5
		熵值EN	8.33333	0.166667	3.33333	0.166667	0.166667	0.333333	0.166667	3.33333	33.3333	3.33333	0.166667	0.166667
		超熵He	0.8333	0.01667	0.3333	0.01667	0.01667	0.0333	0.01667	0.3333	3.3333	0.3333	0.01667	0.01667
	低度危险（Ⅳ）	期望EX	25	0.5	10	0.5	0.5	0.5	0.5	70	50	60	0.5	0.5
		熵值EN	8.33333	0.166667	3.33333	0.166667	0.166667	0.166667	0.166667	3.33333	16.6667	3.33333	0.166667	0.166667
		超熵He	0.8333	0.01667	0.3333	0.01667	0.01667	0.01667	0.01667	0.3333	1.66667	0.3333	0.01667	0.01667
	数据量化
	崩塌编号	坡高X1(m)	坡向X2(°)	坡度X3(°)	坡型X4	地层岩性X5	出露结构面X6(组)	边坡结构类型X7	距主控断裂距离X8/km	年平均降雨量X9(mm)	植被覆盖率X10(%)	岩石风化程度X11	人类活动强度X12
	#01	137	1	46.4	4	3	2	3	5.15	528.7	35	3	3
	#02	176	4	49.3	4	3	2	4	5.9	528.7	27	3	3
	#03	35	3	32.6	4	4	0	4	9.48	528.7	35	4	3
	#04	351	4	58.5	4	3	3	3	9.86	528.7	8	2	4
	#05	383	3	59	4	3	2	3	10.44	528.7	20	2	4
	#06	191	1	64	4	4	1	3	11.89	528.7	55	4	3
	#07	249	4	44.3	4	4	3	3	13.74	386.7	5	4	3
	#08	226	4	52.4	4	4	0	3	14.5	386.7	5	4	3
	#09	240	4	47	4	4	0	3	18.93	423	8	4	3
	#10	152	4	42	4	4	0	1	18.34	423	5	4	3
	#11	124	4	40	4	3	2	1	18.73	423	5	4	4
	#12	189	4	45	4	3	2	1	15.8	386.7	5	4	3
	#13	150	1	54.2	4	2	3	1	16.38	423	20	3	3
	#14	158	1	45.3	2	2	0	1	28.65	486.5	45	4	3
	#15	143	1	46	4	2	1	2	29.27	486.5	37	4	3
	#16	35	1	50	2	1	2	4	32.61	486.5	25	3	3
	#17	100	2	49	2	3	1	3	35.16	513.4	45	4	3
	#18	115	2	53.8	4	1	0	3	37.57	513.4	5	4	3
	#19	437	2	44.9	4	4	0	3	38.54	513.4	40	4	3
	#20	308	1	54	4	4	0	3	42.18	650	55	4	3
	求和	3899	51	977.7	74	61	24	52	413.12	9674	485	72	63
评价指标云参数
	期望EX	194.95	2.55	48.885	3.7	3.05	1.2	2.6	20.656	483.7	24.25	3.6	3.15
	熵值EN	103.944	1.56664	6.93709	0.63919	0.952519	1.27838	1.07785	12.4564	66.9019	19.6144	0.701856	0.319595
	超熵He	28.1198	0.784153	1.99583	0.358159	0.300127	0.554924	0.25889	4.39519	4.58256	7.6777	0.171592	0.17908
	样本方差S2	11595	1.83947	52.1066	0.536842	0.997368	1.32632	1.09474	135.845	4496.87	325.776	0.463158	0.134211
	差值绝对值
	崩塌编号	坡高X1(m)	坡向X2(°)	坡度X3(°)	坡型X4	地层岩性X5	出露结构面X6(组)	边坡结构类型X7	距主控断裂距离X8/km	年平均降雨量X9(mm)	植被覆盖率X10(%)	岩石风化程度X11	人类活动强度X12
	#01	57.95	1.55	2.485	0.3	0.05	0.8	0.4	15.506	45	10.75	0.6	0.15
	#02	18.95	1.45	0.415	0.3	0.05	0.8	1.4	14.756	45	2.75	0.6	0.15
	#03	159.95	0.45	16.285	0.3	0.95	1.2	1.4	11.176	45	10.75	0.4	0.15
	#04	156.05	1.45	9.615	0.3	0.05	1.8	0.4	10.796	45	16.25	1.6	0.85
	#05	188.05	0.45	10.115	0.3	0.05	0.8	0.4	10.216	45	4.25	1.6	0.85
	#06	3.95	1.55	15.115	0.3	0.95	0.2	0.4	8.766	45	30.75	0.4	0.15
	#07	54.05	1.45	4.585	0.3	0.95	1.8	0.4	6.916	97	19.25	0.4	0.15
	#08	31.05	1.45	3.515	0.3	0.95	1.2	0.4	6.156	97	19.25	0.4	0.15
	#09	45.05	1.45	1.885	0.3	0.95	1.2	0.4	1.726	60.7	16.25	0.4	0.15
	#10	42.95	1.45	6.885	0.3	0.95	1.2	1.6	2.316	60.7	19.25	0.4	0.15
	#11	70.95	1.45	8.885	0.3	0.05	0.8	1.6	1.926	60.7	19.25	0.4	0.85
	#12	5.95	1.45	3.885	0.3	0.05	0.8	1.6	4.856	97	19.25	0.4	0.15
	#13	44.95	1.55	5.315	0.3	1.05	1.8	1.6	4.276	60.7	4.25	0.6	0.15
	#14	36.95	1.55	3.585	1.7	1.05	1.2	1.6	7.994	2.8	20.75	0.4	0.15
	#15	51.95	1.55	2.885	0.3	1.05	0.2	0.6	8.614	2.8	12.75	0.4	0.15
	#16	159.95	1.55	1.115	1.7	2.05	0.8	1.4	11.954	2.8	0.75	0.6	0.15
	#17	94.95	0.55	0.115	1.7	0.05	0.2	0.4	14.504	29.7	20.75	0.4	0.15
	#18	79.95	0.55	4.915	0.3	2.05	1.2	0.4	16.914	29.7	19.25	0.4	0.15
	#19	242.05	0.55	3.985	0.3	0.95	1.2	0.4	17.884	29.7	15.75	0.4	0.15
	#20	113.05	1.55	5.115	0.3	0.95	1.2	0.4	21.524	166.3	30.75	0.4	0.15
	求和	1658.7	25	110.7	10.2	15.2	20.4	17.2	198.776	1067.6	313	11.2	5.1
	除以20	82.935	1.25	5.535	0.51	0.76	1.02	0.86	9.9388	53.38	15.65	0.56	0.255
	差值开平方
	崩塌编号	坡高X1(m)	坡向X2(°)	坡度X3(°)	坡型X4	地层岩性X5	出露结构面X6(组)	边坡结构类型X7	距主控断裂距离X8/km	年平均降雨量X9(mm)	植被覆盖率X10(%)	岩石风化程度X11	人类活动强度X12
	#01	3358.2	2.4025	6.17523	0.09	0.0025	0.64	0.16	240.436	2025	115.562	0.36	0.0225
	#02	359.103	2.1025	0.172225	0.09	0.0025	0.64	1.96	217.74	2025	7.5625	0.36	0.0225
	#03	25584	0.2025	265.201	0.09	0.9025	1.44	1.96	124.903	2025	115.562	0.16	0.0225
	#04	24351.6	2.1025	92.4482	0.09	0.0025	3.24	0.16	116.554	2025	264.062	2.56	0.7225
	#05	35362.8	0.2025	102.313	0.09	0.0025	0.64	0.16	104.367	2025	18.0625	2.56	0.7225
	#06	15.6025	2.4025	228.463	0.09	0.9025	0.04	0.16	76.8428	2025	945.562	0.16	0.0225
	#07	2921.4	2.1025	21.0222	0.09	0.9025	3.24	0.16	47.8311	9409	370.562	0.16	0.0225
	#08	964.103	2.1025	12.3552	0.09	0.9025	1.44	0.16	37.8963	9409	370.562	0.16	0.0225
	#09	2029.5	2.1025	3.55322	0.09	0.9025	1.44	0.16	2.97908	3684.49	264.062	0.16	0.0225
	#10	1844.7	2.1025	47.4032	0.09	0.9025	1.44	2.56	5.36386	3684.49	370.562	0.16	0.0225
	#11	5033.9	2.1025	78.9432	0.09	0.0025	0.64	2.56	3.70948	3684.49	370.562	0.16	0.7225
	#12	35.4025	2.1025	15.0932	0.09	0.0025	0.64	2.56	23.5807	9409	370.562	0.16	0.0225
	#13	2020.5	2.4025	28.2492	0.09	1.1025	3.24	2.56	18.2842	3684.49	18.0625	0.36	0.0225
	#14	1365.3	2.4025	12.8522	2.89	1.1025	1.44	2.56	63.904	7.84	430.562	0.16	0.0225
	#15	2698.8	2.4025	8.32322	0.09	1.1025	0.04	0.36	74.201	7.84	162.562	0.16	0.0225
	#16	25584	2.4025	1.24323	2.89	4.2025	0.64	1.96	142.898	7.84	0.5625	0.36	0.0225
	#17	9015.5	0.3025	0.013225	2.89	0.0025	0.04	0.16	210.366	882.09	430.562	0.16	0.0225
	#18	6392	0.3025	24.1572	0.09	4.2025	1.44	0.16	286.083	882.09	370.562	0.16	0.0225
	#19	58588.2	0.3025	15.8802	0.09	0.9025	1.44	0.16	319.837	882.09	248.062	0.16	0.0225
	#20	12780.3	2.4025	26.1632	0.09	0.9025	1.44	0.16	463.283	27655.7	945.562	0.16	0.0225
	求和	220305	34.95	990.025	10.2	18.95	25.2	20.8	2581.06	85440.4	6189.75	8.8	2.55
	除以19	11595	1.83947	52.1066	0.536842	0.997368	1.32632	1.09474	135.845	4496.87	325.776	0.463158	0.134211
	12个指标综合权重如下
	崩塌样本编号	各评价指标权重
		X1	X2	X3	X4	X5	X6	X7	X8	X9	X10	X11	X12	权重和验证
	#01	0.1134	0.1092	0.0512	0.0407	0.0672	0.0417	0.0489	0.0493	0.0462	0.1528	0.2029	0.0765	1
	#02	0.1134	0.0272	0.0512	0.0407	0.0672	0.0417	0.0489	0.0493	0.1643	0.1167	0.2029	0.0765	1
	#03	0.1134	0.0272	0.0512	0.0407	0.0672	0.197	0.0489	0.0493	0.1448	0.1528	0.031	0.0765	1
	#04	0.1134	0.0272	0.0512	0.0407	0.0978	0.0834	0.148	0.0763	0.1226	0.0126	0.2029	0.0239	1
	#05	0.0207	0.0278	0.015	0.0407	0.0978	0.197	0.148	0.0493	0.1643	0.0126	0.2029	0.0239	1
	#06	0.1134	0.1092	0.015	0.0407	0.0672	0.197	0.0489	0.0493	0.099	0.1528	0.031	0.0765	1
	#07	0.1134	0.0272	0.0512	0.0407	0.0672	0.0834	0.148	0.2006	0.1226	0.0126	0.0566	0.0765	1
	#08	0.1134	0.0272	0.0512	0.0407	0.0672	0.197	0.148	0.0709	0.1643	0.0126	0.031	0.0765	1
	#09	0.1134	0.0272	0.0512	0.0407	0.0672	0.197	0.0489	0.17	0.1643	0.0126	0.031	0.0765	1
	#10	0.1134	0.0272	0.0512	0.0407	0.0672	0.197	0.148	0.0709	0.1643	0.0126	0.031	0.0765	1
	#11	0.1134	0.0272	0.0512	0.0407	0.0672	0.1616	0.148	0.2006	0.1226	0.0126	0.031	0.0239	1
	#12	0.1134	0.0272	0.0512	0.0407	0.0888	0.197	0.148	0.0493	0.1643	0.0126	0.031	0.0765	1
	#13	0.1134	0.1092	0.015	0.0407	0.0978	0.0834	0.148	0.0493	0.1226	0.0126	0.1315	0.0765	1
	#14	0.0207	0.0571	0.015	0.3097	0.0672	0.1553	0.148	0.0493	0.0576	0.0126	0.031	0.0765	1
	#15	0.1134	0.1092	0.015	0.0407	0.0978	0.1553	0.148	0.1429	0.0576	0.0126	0.031	0.0765	1
	#16	0.1134	0.1092	0.015	0.3097	0.0978	0.0417	0.0489	0.1283	0.0159	0.0126	0.031	0.0765	1
	#17	0.1134	0.0272	0.015	0.3097	0.0672	0.0417	0.0489	0.2006	0.0159	0.0529	0.031	0.0765	1
	#18	0.1134	0.1092	0.015	0.0407	0.0978	0.1553	0.0489	0.2006	0.099	0.0126	0.031	0.0765	1
	#19	0.0207	0.1092	0.0395	0.0407	0.0672	0.197	0.0489	0.2006	0.0159	0.1528	0.031	0.0765	1
	#20	0.0207	0.1092	0.015	0.0407	0.0672	0.1553	0.0734	0.2006	0.0576	0.1528	0.031	0.0765	1
	求和	1.8972	1.2305	0.6865	1.621	1.5492	2.7758	1.9935	2.2573	2.0857	1.0974	1.4337	1.3722
	权重期望	0.09486	0.061525	0.034325	0.08105	0.07746	0.13879	0.099675	0.112865	0.104285	0.05487	0.071685	0.06861
										2.0857
	崩塌样本编号		#01	#02	#03	#04	#05	#06	#07	#08	#09	#10	#11	#12	#13	#14	#15	#16	#17	#18	#19	#20		期望EX	熵值EN	超熵He
	各评价指标权重wi	X1	0.1134	0.1134	0.1134	0.1134	0.0207	0.1134	0.1134	0.1134	0.1134	0.1134	0.1134	0.1134	0.1134	0.0207	0.1134	0.1134	0.1134	0.1134	0.0207	0.0207	1.8972	194.95	103.944	28.1198	坡高X1(m)
		X2	0.1092	0.0272	0.0272	0.0272	0.0278	0.1092	0.0272	0.0272	0.0272	0.0272	0.0272	0.0272	0.1092	0.0571	0.1092	0.1092	0.0272	0.1092	0.1092	0.1092	1.2305	2.55	1.56664	0.784153	坡向X2(°)
		X3	0.0512	0.0512	0.0512	0.0512	0.015	0.015	0.0512	0.0512	0.0512	0.0512	0.0512	0.0512	0.015	0.015	0.015	0.015	0.015	0.015	0.0395	0.015	0.6865	48.885	6.93709	1.99583	坡度X3(°)
		X4	0.0407	0.0407	0.0407	0.0407	0.0407	0.0407	0.0407	0.0407	0.0407	0.0407	0.0407	0.0407	0.0407	0.3097	0.0407	0.3097	0.3097	0.0407	0.0407	0.0407	1.621	3.7	0.63919	0.358159	坡型X4
		X5	0.0672	0.0672	0.0672	0.0978	0.0978	0.0672	0.0672	0.0672	0.0672	0.0672	0.0672	0.0888	0.0978	0.0672	0.0978	0.0978	0.0672	0.0978	0.0672	0.0672	1.5492	3.05	0.952519	0.300127	地层岩性X5
		X6	0.0417	0.0417	0.197	0.0834	0.197	0.197	0.0834	0.197	0.197	0.197	0.1616	0.197	0.0834	0.1553	0.1553	0.0417	0.0417	0.1553	0.197	0.1553	2.7758	1.2	1.27838	0.554924	出露结构面X6(组)
		X7	0.0489	0.0489	0.0489	0.148	0.148	0.0489	0.148	0.148	0.0489	0.148	0.148	0.148	0.148	0.148	0.148	0.0489	0.0489	0.0489	0.0489	0.0734	1.9935	2.6	1.07785	0.25889	边坡结构类型X7
		X8	0.0493	0.0493	0.0493	0.0763	0.0493	0.0493	0.2006	0.0709	0.17	0.0709	0.2006	0.0493	0.0493	0.0493	0.1429	0.1283	0.2006	0.2006	0.2006	0.2006	2.2573	20.656	12.4564	4.39519	距主控断裂距离X8/km
		X9	0.0462	0.1643	0.1448	0.1226	0.1643	0.099	0.1226	0.1643	0.1643	0.1643	0.1226	0.1643	0.1226	0.0576	0.0576	0.0159	0.0159	0.099	0.0159	0.0576	2.0857	483.7	66.9019	4.58256	年平均降雨量X9(mm)
		X10	0.1528	0.1167	0.1528	0.0126	0.0126	0.1528	0.0126	0.0126	0.0126	0.0126	0.0126	0.0126	0.0126	0.0126	0.0126	0.0126	0.0529	0.0126	0.1528	0.1528	1.0974	24.25	19.6144	7.6777	植被覆盖率X10(%)
		X11	0.2029	0.2029	0.031	0.2029	0.2029	0.031	0.0566	0.031	0.031	0.031	0.031	0.031	0.1315	0.031	0.031	0.031	0.031	0.031	0.031	0.031	1.4337	3.6	0.701856	0.171592	岩石风化程度X11
		X12	0.0765	0.0765	0.0765	0.0239	0.0239	0.0765	0.0765	0.0765	0.0765	0.0765	0.0239	0.0765	0.0765	0.0765	0.0765	0.0765	0.0765	0.0765	0.0765	0.0765	1.3722	3.15	0.319595	0.17908	人类活动强度X12
		求和验证	1	1	1	1	1	1	1	1	1	1	1	1	1	1	1	1	1	1	1	1	20
	崩塌样本编号		#01	#02	#03	#04	#05	#06	#07	#08	#09	#10	#11	#12	#13	#14	#15	#16	#17	#18	#19	#20
	各评价指标权重wi2	X1	0.0128596	0.0128596	0.0128596	0.0128596	0.00042849	0.0128596	0.0128596	0.0128596	0.0128596	0.0128596	0.0128596	0.0128596	0.0128596	0.00042849	0.0128596	0.0128596	0.0128596	0.0128596	0.00042849	0.00042849
		X2	0.0119246	0.00073984	0.00073984	0.00073984	0.00077284	0.0119246	0.00073984	0.00073984	0.00073984	0.00073984	0.00073984	0.00073984	0.0119246	0.00326041	0.0119246	0.0119246	0.00073984	0.0119246	0.0119246	0.0119246
		X3	0.00262144	0.00262144	0.00262144	0.00262144	0.000225	0.000225	0.00262144	0.00262144	0.00262144	0.00262144	0.00262144	0.00262144	0.000225	0.000225	0.000225	0.000225	0.000225	0.000225	0.00156025	0.000225
		X4	0.00165649	0.00165649	0.00165649	0.00165649	0.00165649	0.00165649	0.00165649	0.00165649	0.00165649	0.00165649	0.00165649	0.00165649	0.00165649	0.0959141	0.00165649	0.0959141	0.0959141	0.00165649	0.00165649	0.00165649
		X5	0.00451584	0.00451584	0.00451584	0.00956484	0.00956484	0.00451584	0.00451584	0.00451584	0.00451584	0.00451584	0.00451584	0.00788544	0.00956484	0.00451584	0.00956484	0.00956484	0.00451584	0.00956484	0.00451584	0.00451584
		X6	0.00173889	0.00173889	0.038809	0.00695556	0.038809	0.038809	0.00695556	0.038809	0.038809	0.038809	0.0261146	0.038809	0.00695556	0.0241181	0.0241181	0.00173889	0.00173889	0.0241181	0.038809	0.0241181
		X7	0.00239121	0.00239121	0.00239121	0.021904	0.021904	0.00239121	0.021904	0.021904	0.00239121	0.021904	0.021904	0.021904	0.021904	0.021904	0.021904	0.00239121	0.00239121	0.00239121	0.00239121	0.00538756
		X8	0.00243049	0.00243049	0.00243049	0.00582169	0.00243049	0.00243049	0.0402404	0.00502681	0.0289	0.00502681	0.0402404	0.00243049	0.00243049	0.00243049	0.0204204	0.0164609	0.0402404	0.0402404	0.0402404	0.0402404
		X9	0.00213444	0.0269945	0.020967	0.0150308	0.0269945	0.009801	0.0150308	0.0269945	0.0269945	0.0269945	0.0150308	0.0269945	0.0150308	0.00331776	0.00331776	0.00025281	0.00025281	0.009801	0.00025281	0.00331776
		X10	0.0233478	0.0136189	0.0233478	0.00015876	0.00015876	0.0233478	0.00015876	0.00015876	0.00015876	0.00015876	0.00015876	0.00015876	0.00015876	0.00015876	0.00015876	0.00015876	0.00279841	0.00015876	0.0233478	0.0233478
		X11	0.0411684	0.0411684	0.000961	0.0411684	0.0411684	0.000961	0.00320356	0.000961	0.000961	0.000961	0.000961	0.000961	0.0172922	0.000961	0.000961	0.000961	0.000961	0.000961	0.000961	0.000961
		X12	0.00585225	0.00585225	0.00585225	0.00057121	0.00057121	0.00585225	0.00585225	0.00585225	0.00585225	0.00585225	0.00057121	0.00585225	0.00585225	0.00585225	0.00585225	0.00585225	0.00585225	0.00585225	0.00585225	0.00585225
		求和	0.112642	0.116588	0.117152	0.119053	0.144684	0.114774	0.115738	0.122099	0.12646	0.122099	0.127374	0.122873	0.105855	0.163086	0.112963	0.158304	0.168489	0.119753	0.13194	0.121975
		原文	2													2	2	2	2	1	2	1
	Ex*wi	X1	22.1073	22.1073	22.1073	22.1073	4.03547	22.1073	22.1073	22.1073	22.1073	22.1073	22.1073	22.1073	22.1073	4.03547	22.1073	22.1073	22.1073	22.1073	4.03547	4.03547
		X2	0.27846	0.06936	0.06936	0.06936	0.07089	0.27846	0.06936	0.06936	0.06936	0.06936	0.06936	0.06936	0.27846	0.145605	0.27846	0.27846	0.06936	0.27846	0.27846	0.27846
		X3	2.50291	2.50291	2.50291	2.50291	0.733275	0.733275	2.50291	2.50291	2.50291	2.50291	2.50291	2.50291	0.733275	0.733275	0.733275	0.733275	0.733275	0.733275	1.93096	0.733275
		X4	0.15059	0.15059	0.15059	0.15059	0.15059	0.15059	0.15059	0.15059	0.15059	0.15059	0.15059	0.15059	0.15059	1.14589	0.15059	1.14589	1.14589	0.15059	0.15059	0.15059
		X5	0.20496	0.20496	0.20496	0.29829	0.29829	0.20496	0.20496	0.20496	0.20496	0.20496	0.20496	0.27084	0.29829	0.20496	0.29829	0.29829	0.20496	0.29829	0.20496	0.20496
		X6	0.05004	0.05004	0.2364	0.10008	0.2364	0.2364	0.10008	0.2364	0.2364	0.2364	0.19392	0.2364	0.10008	0.18636	0.18636	0.05004	0.05004	0.18636	0.2364	0.18636
		X7	0.12714	0.12714	0.12714	0.3848	0.3848	0.12714	0.3848	0.3848	0.12714	0.3848	0.3848	0.3848	0.3848	0.3848	0.3848	0.12714	0.12714	0.12714	0.12714	0.19084
		X8	1.01834	1.01834	1.01834	1.57605	1.01834	1.01834	4.14359	1.46451	3.51152	1.46451	4.14359	1.01834	1.01834	1.01834	2.95174	2.65016	4.14359	4.14359	4.14359	4.14359
		X9	22.3469	79.4719	70.0398	59.3016	79.4719	47.8863	59.3016	79.4719	79.4719	79.4719	59.3016	79.4719	59.3016	27.8611	27.8611	7.69083	7.69083	47.8863	7.69083	27.8611
		X10	3.7054	2.82998	3.7054	0.30555	0.30555	3.7054	0.30555	0.30555	0.30555	0.30555	0.30555	0.30555	0.30555	0.30555	0.30555	0.30555	1.28283	0.30555	3.7054	3.7054
		X11	0.73044	0.73044	0.1116	0.73044	0.73044	0.1116	0.20376	0.1116	0.1116	0.1116	0.1116	0.1116	0.4734	0.1116	0.1116	0.1116	0.1116	0.1116	0.1116	0.1116
		X12	0.240975	0.240975	0.240975	0.075285	0.075285	0.240975	0.240975	0.240975	0.240975	0.240975	0.075285	0.240975	0.240975	0.240975	0.240975	0.240975	0.240975	0.240975	0.240975	0.240975
		求和	53.4635	109.504	100.515	87.6023	87.5112	76.8008	89.7155	107.251	109.04	107.251	89.5515	106.871	85.3927	36.3739	55.6101	35.7395	37.9078	76.5695	22.8564	41.8426
		期望EX	53.4635	109.504	100.515	87.6023	87.5112	76.8008	89.7155	107.251	109.04	107.251	89.5515	106.871	85.3927	36.3739	55.6101	35.7395	37.9078	76.5695	22.8564	41.8426
			2													4	3	3	3	2	4	4
	根号下En*wi	X1	11.7872	11.7872	11.7872	11.7872	2.15163	11.7872	11.7872	11.7872	11.7872	11.7872	11.7872	11.7872	11.7872	2.15163	11.7872	11.7872	11.7872	11.7872	2.15163	2.15163
		X2	0.171077	0.0426127	0.0426127	0.0426127	0.0435527	0.171077	0.0426127	0.0426127	0.0426127	0.0426127	0.0426127	0.0426127	0.171077	0.0894553	0.171077	0.171077	0.0426127	0.171077	0.171077	0.171077
		X3	0.355179	0.355179	0.355179	0.355179	0.104056	0.104056	0.355179	0.355179	0.355179	0.355179	0.355179	0.355179	0.104056	0.104056	0.104056	0.104056	0.104056	0.104056	0.274015	0.104056
		X4	0.026015	0.026015	0.026015	0.026015	0.026015	0.026015	0.026015	0.026015	0.026015	0.026015	0.026015	0.026015	0.026015	0.197957	0.026015	0.197957	0.197957	0.026015	0.026015	0.026015
		X5	0.0640093	0.0640093	0.0640093	0.0931563	0.0931563	0.0640093	0.0640093	0.0640093	0.0640093	0.0640093	0.0640093	0.0845837	0.0931563	0.0640093	0.0931563	0.0931563	0.0640093	0.0931563	0.0640093	0.0640093
		X6	0.0533085	0.0533085	0.251841	0.106617	0.251841	0.251841	0.106617	0.251841	0.251841	0.251841	0.206586	0.251841	0.106617	0.198532	0.198532	0.0533085	0.0533085	0.198532	0.251841	0.198532
		X7	0.0527069	0.0527069	0.0527069	0.159522	0.159522	0.0527069	0.159522	0.159522	0.0527069	0.159522	0.159522	0.159522	0.159522	0.159522	0.159522	0.0527069	0.0527069	0.0527069	0.0527069	0.0791142
		X8	0.614102	0.614102	0.614102	0.950426	0.614102	0.614102	2.49876	0.883161	2.11759	0.883161	2.49876	0.614102	0.614102	0.614102	1.78003	1.59816	2.49876	2.49876	2.49876	2.49876
		X9	3.09087	10.992	9.6874	8.20217	10.992	6.62329	8.20217	10.992	10.992	10.992	8.20217	10.992	8.20217	3.85355	3.85355	1.06374	1.06374	6.62329	1.06374	3.85355
		X10	2.99708	2.289	2.99708	0.247141	0.247141	2.99708	0.247141	0.247141	0.247141	0.247141	0.247141	0.247141	0.247141	0.247141	0.247141	0.247141	1.0376	0.247141	2.99708	2.99708
		X11	0.142407	0.142407	0.0217575	0.142407	0.142407	0.0217575	0.039725	0.0217575	0.0217575	0.0217575	0.0217575	0.0217575	0.0922941	0.0217575	0.0217575	0.0217575	0.0217575	0.0217575	0.0217575	0.0217575
		X12	0.024449	0.024449	0.024449	0.00763832	0.00763832	0.024449	0.024449	0.024449	0.024449	0.024449	0.00763832	0.024449	0.024449	0.024449	0.024449	0.024449	0.024449	0.024449	0.024449	0.024449
		求和	19.3784	26.443	25.9243	22.1201	14.833	22.7376	23.5534	24.8549	25.9825	24.8549	23.6186	24.6064	21.6278	7.72617	18.4665	15.4147	16.9482	21.8481	9.59708	12.19
		熵值EN	4.40209	5.14227	5.0916	4.7032	3.85137	4.76839	4.85319	4.98547	5.0973	4.98547	4.8599	4.96048	4.65057	2.7796	4.29727	3.92616	4.11681	4.6742	3.09792	3.49142
		另一种熵值
	He*wi2求和得超熵	X1	0.361608	0.361608	0.361608	0.361608	0.0120491	0.361608	0.361608	0.361608	0.361608	0.361608	0.361608	0.361608	0.361608	0.0120491	0.361608	0.361608	0.361608	0.361608	0.0120491	0.0120491
		X2	0.00935074	0.000580148	0.000580148	0.000580148	0.000606025	0.00935074	0.000580148	0.000580148	0.000580148	0.000580148	0.000580148	0.000580148	0.00935074	0.00255666	0.00935074	0.00935074	0.000580148	0.00935074	0.00935074	0.00935074
		X3	0.00523195	0.00523195	0.00523195	0.00523195	0.000449062	0.000449062	0.00523195	0.00523195	0.00523195	0.00523195	0.00523195	0.00523195	0.000449062	0.000449062	0.000449062	0.000449062	0.000449062	0.000449062	0.00311399	0.000449062
		X4	0.000593287	0.000593287	0.000593287	0.000593287	0.000593287	0.000593287	0.000593287	0.000593287	0.000593287	0.000593287	0.000593287	0.000593287	0.000593287	0.0343525	0.000593287	0.0343525	0.0343525	0.000593287	0.000593287	0.000593287
		X5	0.00135533	0.00135533	0.00135533	0.00287067	0.00287067	0.00135533	0.00135533	0.00135533	0.00135533	0.00135533	0.00135533	0.00236664	0.00287067	0.00135533	0.00287067	0.00287067	0.00135533	0.00287067	0.00135533	0.00135533
		X6	0.000964952	0.000964952	0.021536	0.00385981	0.021536	0.021536	0.00385981	0.021536	0.021536	0.021536	0.0144916	0.021536	0.00385981	0.0133837	0.0133837	0.000964952	0.000964952	0.0133837	0.021536	0.0133837
		X7	0.000619061	0.000619061	0.000619061	0.00567073	0.00567073	0.000619061	0.00567073	0.00567073	0.000619061	0.00567073	0.00567073	0.00567073	0.00567073	0.00567073	0.00567073	0.000619061	0.000619061	0.000619061	0.000619061	0.00139479
		X8	0.0106825	0.0106825	0.0106825	0.0255874	0.0106825	0.0106825	0.176864	0.0220938	0.127021	0.0220938	0.176864	0.0106825	0.0106825	0.0106825	0.0897515	0.0723487	0.176864	0.176864	0.176864	0.176864
		X9	0.00978121	0.123704	0.0960828	0.0688794	0.123704	0.0449137	0.0688794	0.123704	0.123704	0.123704	0.0688794	0.123704	0.0688794	0.0152038	0.0152038	0.00115852	0.00115852	0.0449137	0.00115852	0.0152038
		X10	0.179258	0.104562	0.179258	0.00121891	0.00121891	0.179258	0.00121891	0.00121891	0.00121891	0.00121891	0.00121891	0.00121891	0.00121891	0.00121891	0.00121891	0.00121891	0.0214853	0.00121891	0.179258	0.179258
		X11	0.00706417	0.00706417	0.0001649	0.00706417	0.00706417	0.0001649	0.000549705	0.0001649	0.0001649	0.0001649	0.0001649	0.0001649	0.00296721	0.0001649	0.0001649	0.0001649	0.0001649	0.0001649	0.0001649	0.0001649
		X12	0.00104802	0.00104802	0.00104802	0.000102292	0.000102292	0.00104802	0.00104802	0.00104802	0.00104802	0.00104802	0.000102292	0.00104802	0.00104802	0.00104802	0.00104802	0.00104802	0.00104802	0.00104802	0.00104802	0.00104802
		求和	0.587557	0.618013	0.67876	0.483267	0.186547	0.631579	0.62746	0.544805	0.644681	0.544805	0.636761	0.534405	0.469199	0.0981352	0.501314	0.486154	0.60065	0.613084	0.40711	0.411114
		超熵He	0.587557	0.618013	0.67876	0.483267	0.186547	0.631579	0.62746	0.544805	0.644681	0.544805	0.636761	0.534405	0.469199	0.0981352	0.501314	0.486154	0.60065	0.613084	0.40711	0.411114
	综合云参数	期望EX	53.4635	109.504	100.515	87.6023	87.5112	76.8008	89.7155	107.251	109.04	107.251	89.5515	106.871	85.3927	36.3739	55.6101	35.7395	37.9078	76.5695	22.8564	41.8426
		熵值EN	4.40209	5.14227	5.0916	4.7032	3.85137	4.76839	4.85319	4.98547	5.0973	4.98547	4.8599	4.96048	4.65057	2.7796	4.29727	3.92616	4.11681	4.6742	3.09792	3.49142
		超熵He	0.587557	0.618013	0.67876	0.483267	0.186547	0.631579	0.62746	0.544805	0.644681	0.544805	0.636761	0.534405	0.469199	0.0981352	0.501314	0.486154	0.60065	0.613084	0.40711	0.411114
			2	1	1	1	1	1	1	1	1	1	1	1	1	3	2	3	3	1	4	3
	标准云
		标准云参数	坡高X1(m)	坡向X2(°)	坡度X3(°)	坡型X4	地层岩性X5	出露结构面X6(组)	边坡结构类型X7	距主控断裂距离X8/km	年平均降雨量X9(mm)	植被覆盖率X10(%)	岩石风化程度X11	人类活动焰度X12
	极高危险（Ⅰ）	期望EX	175	3.5	70	3.5	3.5	6	3.5	10	600	5	3.5	3.5			求出综合标准云与综合评价云后利用云模型求解
		熵值EN	8.33333	0.166667	3.33333	0.166667	0.166667	0.333333	0.166667	3.33333	33.3333	1.66667	0.166667	0.166667
		超熵He	0.8333	0.01667	0.3333	0.01667	0.01667	0.0333	0.01667	0.3333	3.3333	1.6667	0.01667	0.01667
	高度危险（Ⅱ）	期望EX	125	2.5	50	2.5	2.5	4	2.5	30	400	20	2.5	2.5
		熵值EN	8.33333	0.166667	3.33333	0.166667	0.166667	0.333333	0.166667	3.33333	33.3333	3.33333	0.166667	0.166667
		超熵He	0.8333	0.01667	0.3333	0.01667	0.01667	0.0333	0.01667	0.3333	3.3333	0.3333	0.01667	0.01667
	中度危险（Ⅲ）	期望EX	75	1.5	30	1.5	1.5	2	1.5	50	200	40	1.5	1.5
		熵值EN	8.33333	0.166667	3.33333	0.166667	0.166667	0.333333	0.166667	3.33333	33.3333	3.33333	0.166667	0.166667
		超熵He	0.8333	0.01667	0.3333	0.01667	0.01667	0.0333	0.01667	0.3333	3.3333	0.3333	0.01667	0.01667
	低度危险（Ⅳ）	期望EX	25	0.5	10	0.5	0.5	0.5	0.5	70	50	60	0.5	0.5
		熵值EN	8.33333	0.166667	3.33333	0.166667	0.166667	0.166667	0.166667	3.33333	16.6667	3.33333	0.166667	0.166667
		超熵He	0.8333	0.01667	0.3333	0.01667	0.01667	0.01667	0.01667	0.3333	1.66667	0.3333	0.01667	0.01667
			坡高X1(m)	坡向X2(°)	坡度X3(°)	坡型X4	地层岩性X5	出露结构面X6(组)	边坡结构类型X7	距主控断裂距离X8/km	年平均降雨量X9(mm)	植被覆盖率X10(%)	岩石风化程度X11	人类活动焰度X12
		权重期望	0.09486	0.061525	0.034325	0.08105	0.07746	0.13879	0.099675	0.112865	0.104285	0.05487	0.071685	0.06861
		综合标准云参数
	极高危险（Ⅰ）	期望EX	16.6005	0.215337	2.40275	0.283675	0.27111	0.83274	0.348863	1.12865	62.571	0.27435	0.250897	0.240135	85.42	期望EX
		熵值EN	0.7905	0.0102542	0.114417	0.0135083	0.01291	0.0462633	0.0166125	0.376217	3.47617	0.09145	0.0119475	0.011435	4.97168	熵值EN
		超熵He	0.0790468	0.00102562	0.0114405	0.0013511	0.00129126	0.00462171	0.00166158	0.0376179	0.347613	0.0914518	0.00119499	0.00114373	0.57946	超熵He
	高度危险（Ⅱ）	期望EX	11.8575	0.153812	1.71625	0.202625	0.19365	0.55516	0.249188	3.38595	41.714	1.0974	0.179212	0.171525	61.4763	期望EX
		熵值EN	0.7905	0.0102542	0.114417	0.0135083	0.01291	0.0462633	0.0166125	0.376217	3.47617	0.1829	0.0119475	0.011435	5.06313	熵值EN
		超熵He	0.0790468	0.00102562	0.0114405	0.0013511	0.00129126	0.00462171	0.00166158	0.0376179	0.347613	0.0182882	0.00119499	0.00114373	0.506297	超熵He
	中度危险（Ⅲ）	期望EX	7.1145	0.0922875	1.02975	0.121575	0.11619	0.27758	0.149512	5.64325	20.857	2.1948	0.107527	0.102915	37.8069	期望EX
		熵值EN	0.7905	0.0102542	0.114417	0.0135083	0.01291	0.0462633	0.0166125	0.376217	3.47617	0.1829	0.0119475	0.011435	5.06313	熵值EN
		超熵He	0.0790468	0.00102562	0.0114405	0.0013511	0.00129126	0.00462171	0.00166158	0.0376179	0.347613	0.0182882	0.00119499	0.00114373	0.506297	超熵He
	低度危险（Ⅳ）	期望EX	2.3715	0.0307625	0.34325	0.040525	0.03873	0.069395	0.0498375	7.90055	5.21425	3.2922	0.0358425	0.034305	19.4211	期望EX
		熵值EN	0.7905	0.0102542	0.114417	0.0135083	0.01291	0.0231317	0.0166125	0.376217	1.73808	0.1829	0.0119475	0.011435	3.30192	熵值EN
		超熵He	0.0790468	0.00102562	0.0114405	0.0013511	0.00129126	0.00231363	0.00166158	0.0376179	0.173808	0.0182882	0.00119499	0.00114373	0.330184	超熵He

## Sheet: 标准云和评价云
			危险性等级														评价云数字特征	X1	X2	X3	X4	X5	X6	X7	X8	X9	X10	X11	X12
		极高危险（Ⅰ）			高度危险（Ⅱ）			中度危险（Ⅲ）			低度危险（Ⅳ）						期望Ex	194.95	2.55	48.885	3.7	3.05	1.2	2.6	20.656	483.7	24.25	3.6	3.15
	标准云参数	期望EX	熵值EN	超熵He	期望EX	熵值EN	超熵He	期望EX	熵值EN	超熵He	期望EX	熵值EN	超熵He				熵值En	103.944	1.56664	6.93709	0.63919	0.952519	1.27838	1.07785	12.4564	66.9019	19.6144	0.701856	0.319595
	X1	175	8.33333	0.8333	125	8.33333	0.8333	75	8.33333	0.8333	25	8.33333	0.8333				超熵He	28.1198	0.784153	1.99583	0.358159	0.300127	0.554924	0.25889	4.39519	4.58256	7.6777	0.171592	0.17908
	X2	3.5	0.166667	0.01667	2.5	0.166667	0.01667	1.5	0.166667	0.01667	0.5	0.166667	0.01667
	X3	70	3.33333	0.3333	50	3.33333	0.3333	30	3.33333	0.3333	10	3.33333	0.3333
	X4	3.5	0.166667	0.01667	2.5	0.166667	0.01667	1.5	0.166667	0.01667	0.5	0.166667	0.01667
	X5	3.5	0.166667	0.01667	2.5	0.166667	0.01667	1.5	0.166667	0.01667	0.5	0.166667	0.01667
	X6	6	0.333333	0.0333	4	0.333333	0.0333	2	0.333333	0.0333	0.5	0.166667	0.01667
	X7	3.5	0.166667	0.01667	2.5	0.166667	0.01667	1.5	0.166667	0.01667	0.5	0.166667	0.01667				综合云数字特征
	X8	10	3.33333	0.3333	30	3.33333	0.3333	50	3.33333	0.3333	70	3.33333	0.3333					#01	#02	#03	#04	#05	#06	#07	#08	#09	#10	#11	#12	#13	#14	#15	#16	#17	#18	#19	#20
	X9	600	33.3333	3.3333	400	33.3333	3.3333	200	33.3333	3.3333	50	16.6667	1.66667				期望Ex	53.4635	109.504	100.515	87.6023	87.5112	76.8008	89.7155	107.251	109.04	107.251	89.5515	106.871	85.3927	36.3739	55.6101	35.7395	37.9078	76.5695	22.8564	41.8426
	X10	5	1.66667	1.6667	20	3.33333	0.3333	40	3.33333	0.3333	60	3.33333	0.3333				熵值En	4.40209	5.14227	5.0916	4.7032	3.85137	4.76839	4.85319	4.98547	5.0973	4.98547	4.8599	4.96048	4.65057	2.7796	4.29727	3.92616	4.11681	4.6742	3.09792	3.49142
	X11	3.5	0.166667	0.01667	2.5	0.166667	0.01667	1.5	0.166667	0.01667	0.5	0.166667	0.01667				超熵He	0.587557	0.618013	0.67876	0.483267	0.186547	0.631579	0.62746	0.544805	0.644681	0.544805	0.636761	0.534405	0.469199	0.0981352	0.501314	0.486154	0.60065	0.613084	0.40711	0.411114
	X12	3.5	0.166667	0.01667	2.5	0.166667	0.01667	1.5	0.166667	0.01667	0.5	0.166667	0.01667
																	极高危险（Ⅰ）	期望EX	85.42			极高危险（Ⅰ）			高度危险（Ⅱ）			中度危险（Ⅲ）			低度危险（Ⅳ）
																		熵值EN	4.97168			期望Ex	熵值En	超熵He	期望Ex	熵值En	超熵He	期望Ex	熵值En	超熵He	期望Ex	熵值En	超熵He
																		超熵He	0.57946			85.42	4.97168	0.57946	61.4763	5.06313	0.506297	37.8069	5.06313	0.506297	19.4211	3.30192	0.330184
																	高度危险（Ⅱ）	期望EX	61.4763
																		熵值EN	5.06313
																		超熵He	0.506297
																	中度危险（Ⅲ）	期望EX	37.8069
																		熵值EN	5.06313
																		超熵He	0.506297
																	低度危险（Ⅳ）	期望EX	19.4211
																		熵值EN	3.30192
																		超熵He	0.330184

## Sheet: 最终结果对比
		崩塌样本编号	评价结果	现场调查结果	熵权法	模糊综合评价法	EW-AHP评价结果			崩塌样本编号	本文评价结果	熵权法	模糊综合评价法	EW-AHP评价结果	现场调查结果
		#01	Ⅱ	崩塌	Ⅱ	Ⅱ	Ⅱ			#01	Ⅱ	Ⅱ	Ⅱ	Ⅱ	崩塌
		#02	Ⅰ	崩塌	Ⅱ	Ⅱ	Ⅱ			#02	Ⅰ	Ⅱ	Ⅱ	Ⅱ	崩塌
		#03	Ⅰ	崩塌	Ⅱ	Ⅰ	Ⅰ			#03	Ⅰ	Ⅱ	Ⅰ	Ⅰ	崩塌
		#04	Ⅰ	崩塌	Ⅰ	Ⅱ	Ⅱ			#04	Ⅰ	Ⅰ	Ⅱ	Ⅱ	崩塌
		#05	Ⅰ	崩塌	Ⅱ	Ⅱ	Ⅱ			#05	Ⅰ	Ⅱ	Ⅱ	Ⅱ	崩塌
		#06	Ⅰ	崩塌	Ⅱ	Ⅱ	Ⅱ			#06	Ⅰ	Ⅱ	Ⅱ	Ⅱ	崩塌
		#07	Ⅰ	崩塌	Ⅰ	Ⅰ	Ⅰ			#07	Ⅰ	Ⅰ	Ⅰ	Ⅰ	崩塌
		#08	Ⅰ	崩塌	Ⅰ	Ⅱ	Ⅰ			#08	Ⅰ	Ⅰ	Ⅱ	Ⅰ	崩塌
		#09	Ⅰ	崩塌	Ⅰ	Ⅱ	Ⅱ			#09	Ⅰ	Ⅰ	Ⅱ	Ⅱ	崩塌
		#10	Ⅰ	崩塌	Ⅰ	Ⅱ	Ⅰ			#10	Ⅰ	Ⅰ	Ⅱ	Ⅰ	崩塌
		#11	Ⅰ	崩塌	Ⅰ	Ⅲ	Ⅰ			#11	Ⅰ	Ⅰ	Ⅲ	Ⅰ	崩塌
		#12	Ⅰ	崩塌	Ⅰ	Ⅱ	Ⅱ			#12	Ⅰ	Ⅰ	Ⅱ	Ⅱ	崩塌
		#13	Ⅰ	崩塌	Ⅱ	Ⅱ	Ⅱ			#13	Ⅰ	Ⅱ	Ⅱ	Ⅱ	崩塌
		#14	Ⅲ	崩塌	Ⅲ	Ⅱ	Ⅱ			#14	Ⅲ	Ⅲ	Ⅱ	Ⅱ	崩塌
		#15	Ⅱ	崩塌	Ⅱ	Ⅱ	Ⅱ			#15	Ⅱ	Ⅱ	Ⅱ	Ⅱ	崩塌
		#16	Ⅲ	崩塌	Ⅲ	Ⅱ	Ⅱ			#16	Ⅲ	Ⅲ	Ⅱ	Ⅱ	崩塌
		#17	Ⅲ	崩塌	Ⅱ	Ⅱ	Ⅱ			#17	Ⅲ	Ⅱ	Ⅱ	Ⅱ	崩塌
		#18	Ⅰ	崩塌	Ⅰ	Ⅱ	Ⅱ			#18	Ⅰ	Ⅰ	Ⅱ	Ⅱ	崩塌
		#19	Ⅳ	崩塌	Ⅱ	Ⅱ	Ⅱ			#19	Ⅳ	Ⅱ	Ⅱ	Ⅱ	崩塌
		#20	Ⅲ	崩塌	Ⅱ	Ⅱ	Ⅱ			#20	Ⅲ	Ⅱ	Ⅱ	Ⅱ	崩塌
