# Supplementary material for: Collapse risk assessment based on linear programming variable weight-cloud model
Source: PLoS One. 2024 Dec 16;19(12):e0311951. doi: 10.1371/journal.pone.0311951 (PMC11649075; doi:10.1371/journal.pone.0311951)
Supplement: S1 File — (ZIP) [file pone.0311951.s001.zip › Supporting Documentation/Linear Programming Code.txt]

clc
clear
f=-[0.994243243	0.334333333	0.782818182	0.334333333	0.001	1.001	0.667666667	1.001	0.001	0.483758621	0.001	0.126]; %标准化后的每个样本基础数据作为函数式的系数
a=[];
b=[];
Aeq=[1,1,1,1,1,1,1,1,1,1,1,1];%等式方程系数
beq=[1];%等式方程的值
lb=[0.0372 	0.0272 	0.0512 	0.0681 	0.0608 	0.0598 	0.0680 	0.0049 	0.0001 	0.0126 	0.0268 	0.0033];%决策向量的下界（权重最小值）
ub=[0.2646 	0.1748 	0.0787 	0.1254 	0.0810 	0.1460 	0.1480 	0.2006 	0.1643 	0.1133 	0.0422 	0.0942];%决策向量的上界（权重最大值）
opts=[];
[x,fval]=linprog(f,a,b,Aeq,beq,lb,ub,opts)
x
fval=-fval
