# Supplementary material for: Collapse risk assessment based on linear programming variable weight-cloud model
Source: PLoS One. 2024 Dec 16;19(12):e0311951. doi: 10.1371/journal.pone.0311951 (PMC11649075; doi:10.1371/journal.pone.0311951)
Supplement: S1 File — (ZIP) [file pone.0311951.s001.zip › Supporting Documentation/Robustness validation data.xlsx]

## Sheet: 基础数据
崩塌编号				危险性评价指标[17]														崩塌编号
	X1	X2	X3	X4	X5	X6	X7	X8	X9	X10	X11	X12	X13	X14	X15	文中等级			坡高X1(m)	坡向X2(°)	坡度X3(°)	坡型X4	地层岩性X5	出露结构面X6(组)	边坡结构类型X7	距主控断裂距离X8	年平均降雨量X9(mm)	植被覆盖率X10(%)	岩石风化程度X11	人类活动焰度X12
BT05	1	3	70	73	1	3	3	1	4	1253	0.2	6	7	9	2	Ⅱ	1	BT05	73	4	70	1	3	3	4	1	1253	6	3	2
BT09	3	1	50	613	1	2	3	1	2	1253	0.2	18	8	9	2	Ⅲ	2	BT09	613	2	50	4	3	2	2	1	1253	18	3	2
BT13	3	3	69	105	1	4	2	1	3	1253	0.2	20	6	9	2	Ⅱ	3	BT13	105	4	69	3	2	4	3	1	1253	20	3	2
BT24	2	3	30	234	1	2	3	1	3	1253	0.2	25	6	9	2	Ⅲ	4	BT24	234	3	30	2	3	2	3	1	1253	25	3	2
BT33	1	1	48	119	1	2	2	1	1	1253	0.2	25	6	9	2	Ⅲ	5	BT33	119	2	48	1	2	2	1	1	1253	25	3	2
BT40	1	3	85	21	1	1	2	1	2	1253	0.2	35	8	9	2	Ⅲ	6	BT40	21	4	85	1	2	1	2	1	1253	35	3	2
BT49	2	1	70	189	1	4	3	1	3	1253	0.2	8	9	9	2	Ⅱ	7	BT49	189	1	70	2	3	4	3	1	1253	8	3	2
BT54	3	3	42	25	1	0	4	1	2	1253	0.2	20	12	9	2	Ⅲ	8	BT54	25	3	42	3	4	0	2	1	1253	20	4	2
BT58	2	3	28	314	1	3	2	1	4	1253	0.2	25	15	9	2	Ⅲ	9	BT58	314	3	28	2	2	3	4	1	1253	25	4	2
BT66	4	1	47	410	1	1	2	1	3	1253	0.2	20	8	9	2	Ⅲ		BT66	410	1	47	4	2	1	3	1	1253	20	2	2
BT70	1	3	68	66	1	2	3	1	2	1253	0.2	25	40	9	2	Ⅲ		BT70	66	3	68	1	3	2	2	1	1253	25	4	2
BT80	2	1	45	200	1	2	3	1	3	1253	0.2	20	12	9	2	Ⅲ		BT80	200	1	45	2	3	2	3	1	1253	20	3	2
YBT03	3	3	42	83	1	3	4	1	3	1253	0.2	8	15	9	2	Ⅱ		YBT03	83	3	42	3	4	3	3	1	1253	8	3	2
W06	4	3	43	30	1	0	4	1	4	1253	0.2	25	15	9	2	Ⅲ		W06	30	3	43	4	4	0	4	1	1253	25	3	2
W17	4	1	50	162	1	1	3	1	3	1253	0.2	12	25	9	2	Ⅱ		W17	162	1	50	4	3	1	3	1	1253	12	3	2
W28	3	1	40	214	1	2	3	1	3	1253	0.2	6	28	9	2	Ⅱ		W28	214	1	40	3	3	2	3	1	1253	6	4	2
W33	2	3	72	28	1	1	3	1	4	1253	0.2	6	25	9	2	Ⅱ		W33	28	3	72	2	3	1	4	1	1253	6	4	2
																			逆向指标越小越好	逆向指标越小越好	逆向指标越小越好	逆向指标越小越好	逆向指标越小越好	逆向指标越小越好	逆向指标越小越好	正向指标越大越好	逆向指标越小越好	正向指标越大越好	逆向指标越小越好	逆向指标越小越好
																			最大值-x/极差							x-最小值/极差
																		崩塌编号								消除0的影响加一个小数
																		崩塌编号	坡高X1(m)	坡向X2(°)	坡度X3(°)	坡型X4	地层岩性X5	出露结构面X6(组)	边坡结构类型X7	距主控断裂距离X8	年平均降雨量X9(mm)	植被覆盖率X10(%)	岩石风化程度X11	人类活动焰度X12
																	1	BT05	73	4	70	1	3	3	4	1.05	1253.03	6	3	2.05
																	2	BT09	613	2	50	4	3	2	2	1.06	1253.05	18	3	2.06
																	3	BT13	105	4	69	3	2	4	3	1.08	1253.06	20	3	2.07
																	4	BT24	234	3	30	2	3	2	3	1.09	1253.01	25	3	2.09
																	5	BT33	119	2	48	1	2	2	1	1.03	1253.02	25	3	2.01
																	6	BT40	21	4	85	1	2	1	2	1.04	1253.04	35	3	2.02
																	7	BT49	189	1	70	2	3	4	3	1.07	1253.05	8	3	2.03
																	8	BT54	25	3	42	3	4	0	2	1.09	1253.07	20	4	2.08
																		逆向指标越小越好	逆向指标越小越好	逆向指标越小越好	逆向指标越小越好	逆向指标越小越好	逆向指标越小越好	逆向指标越小越好	正向指标越大越好	逆向指标越小越好	正向指标越大越好	逆向指标越小越好	逆向指标越小越好
																		最大值-x/极差							x-最小值/极差
																	基础数据无量纲化后	崩塌编号	坡高X1(m)	坡向X2(°)	坡度X3(°)	坡型X4	地层岩性X5	出露结构面X6(组)	边坡结构类型X7	距主控断裂距离X8/km	年平均降雨量X9(mm)	植被覆盖率X10(%)	岩石风化程度X11	人类活动强度X12
																		BT05	0.913162	0.001	0.273727	1.001	0.501	0.251	0.001	0.334333	0.667667	0.001	1.001	0.501
																		BT09	0.001	0.667667	0.637364	0.001	0.501	0.501	0.667667	0.501	0.334333	0.414793	1.001	0.376
																		BT13	0.859108	0.001	0.291909	0.334333	1.001	0.001	0.334333	0.834333	0.167667	0.483759	1.001	0.251
																		BT24	0.641203	0.334333	1.001	0.667667	0.501	0.501	0.334333	1.001	1.001	0.656172	1.001	0.001
																		BT33	0.835459	0.667667	0.673727	1.001	1.001	0.501	1.001	0.001	0.834333	0.656172	1.001	1.001
																		BT40	1.001	0.001	0.001	1.001	1.001	0.751	0.667667	0.167667	0.501	1.001	1.001	0.876
																		BT49	0.717216	1.001	0.273727	0.667667	0.501	0.001	0.334333	0.667667	0.334333	0.0699655	1.001	0.751
																		BT54	0.994243	0.334333	0.782818	0.334333	0.001	1.001	0.667667	1.001	0.001	0.483759	0.001	0.126

## Sheet: 改进层次分析法
步骤1	准则层																改进数据量化
																	崩塌编号	坡高X1(m)	坡向X2(°)	坡度X3(°)	坡型X4	地层岩性X5	出露结构面X6(组)	边坡结构类型X7	距主控断裂距离X8/km	年平均降雨量X9(mm)	植被覆盖率X10(%)	岩石风化程度X11	人类活动强度X12
判断矩阵A	岩性与构造B1	地形与地貌B2	气象水文B3	其他因素B4	ri	rmax	rmin	km	km-1	rmax-rmin							BT05	73	4	70	1	3	3	4	1.05	1253.03	6	3	2.05
岩性与构造B1	1	2	2	2	7	7	2	3.5	2.5	5							BT09	613	2	50	4	3	2	2	1.06	1253.05	18	3	2.06
地形与地貌B2	0	1	2	1	4												BT13	105	4	69	3	2	4	3	1.08	1253.06	20	3	2.07
气象水文B3	0	0	1	2	3												BT24	234	3	30	2	3	2	3	1.09	1253.01	25	3	2.09
其他因素B4	0	1	0	1	2												BT33	119	2	48	1	2	2	1	1.03	1253.02	25	3	2.01
																	BT40	21	4	85	1	2	1	2	1.04	1253.04	35	3	2.02
步骤2																	BT49	189	1	70	2	3	4	3	1.07	1253.05	8	3	2.03
判断矩阵B	B1	B2	B3	B4				7	4	3	2						BT54	25	3	42	3	4	0	2	1.09	1253.07	20	4	2.08
岩性与构造B1	1	2.5	3	3.5			r1-rj		3	4	5
地形与地貌B2	0.4	1	1.5	2			r2-rj			1	2
气象水文B3	0.333333	0.666667	1	1.5			r3-rj				1
其他因素B4	0.285714	0.5	0.666667	1			r4-rj
步骤3	求最优传递矩阵C
cij	B1	B2	B3	B4			logbij	B1	B2	B3	B4
岩性与构造B1	0	0.334987	0.474063	0.61008			1	0	0.39794	0.477121	0.544068
地形与地貌B2	-0.334987	0	0.139076	0.275093			2	-0.39794	0	0.176091	0.30103
气象水文B3	-0.474063	-0.139076	0	0.136017			3	-0.477121	-0.176091	0	0.176091
其他因素B4	-0.61008	-0.275093	-0.136017	0			4	-0.544068	-0.30103	-0.176091	0
												求和	cij
							lgb1k-lgb1k	0	0	0	0	0	0	0				B2				B1				B3	B4
步骤4	求拟合一致矩阵D						lgb1k-lgb2k	0.39794	0.39794	0.30103	0.243038	1.33995	0.334987	0.334987
Dij	B1	B2	B3	B4			lgb1k-lgb3k	0.477121	0.574031	0.477121	0.367977	1.89625	0.474063	0.474063
岩性与构造B1	1	2.16265	2.97895	4.07455			lgb1k-lgb4k	0.544068	0.69897	0.653213	0.544068	2.44032	0.61008	0.61008
地形与地貌B2	0.462395	1	1.37745	1.88405
气象水文B3	0.335689	0.72598	1	1.36778			lgb2k-lgb1k	-0.39794	-0.39794	-0.30103	-0.243038	-1.33995	-0.334987	-0.334987
其他因素B4	0.245426	0.530771	0.73111	1			lgb2k-lgb2k	0	0	0	0	0	0	0
							lgb2k-lgb3k	0.0791812	0.176091	0.176091	0.124939	0.556303	0.139076	0.139076
步骤5	行相乘	求出wiba开n次方	wi				lgb2k-lgb4k	0.146128	0.30103	0.352183	0.30103	1.10037	0.275093	0.275093
岩性与构造B1	26.25	2.26351	0.489354	0.489354
地形与地貌B2	1.2	1.04664	0.226275	0.226275			lgb3k-lgb1k	-0.477121	-0.574031	-0.477121	-0.367977	-1.89625	-0.474063	-0.474063
气象水文B3	0.333333	0.759836	0.164271	0.164271			lgb3k-lgb2k	-0.0791812	-0.176091	-0.176091	-0.124939	-0.556303	-0.139076	-0.139076
其他因素B4	0.0952381	0.555524	0.1201	0.1201			lgb3k-lgb3k	0	0	0	0	0	0	0
		4.6255					lgb3k-lgb4k	0.0669468	0.124939	0.176091	0.176091	0.544068	0.136017	0.136017
	岩性与构造B1	地形与地貌B2	气象水文B3	其他因素B4
	0.489354	0.226275	0.164271	0.1201			lgb4k-lgb1k	-0.544068	-0.69897	-0.653213	-0.544068	-2.44032	-0.61008	-0.61008
							lgb4k-lgb2k	-0.146128	-0.30103	-0.352183	-0.30103	-1.10037	-0.275093	-0.275093
							lgb4k-lgb3k	-0.0669468	-0.124939	-0.176091	-0.176091	-0.544068	-0.136017	-0.136017
							lgb4k-lgb4k	0	0	0	0	0	0	0
步骤1
岩性与构造B1	地层岩性X5	出露结构面X6(组)	边坡结构类型X7	距主控断裂距离X8/km	ri	rmax	rmin	km	km-1	rmax-rmin
地层岩性X5	1	1	1	0	3	6	2	3	2	4
出露结构面X6(组)	1	1	0	0	2
边坡结构类型X7	1	2	1	1	5
距主控断裂距离X8/km	2	2	1	1	6
步骤2								3	2	5	6
岩性与构造B1(B)bij	地层岩性X5	出露结构面X6(组)	边坡结构类型X7	距主控断裂距离X8/km			r1-rj		1	-2	-3
地层岩性X5	1	1.5	0.5	0.4			r2-rj			-3	-4
出露结构面X6(组)	0.666667	1	0.4	0.333333			r3-rj				-1
边坡结构类型X7	2	2.5	1	0.666667			r4-rj
距主控断裂距离X8/km	2.5	3	1.5	1
步骤3	求最优传递矩阵C
cij
岩性与构造B1 cij	地层岩性X5	出露结构面X6(组)	边坡结构类型X7	距主控断裂距离X8/km			logbij	地层岩性X5	出露结构面X6(组)	边坡结构类型X7	距主控断裂距离X8/km
地层岩性X5	0	0.132068	-0.261439	-0.393508		1	地层岩性X5	0	0.176091	-0.30103	-0.39794
出露结构面X6(组)	-0.132068	0	-0.393508	-0.525576		2	出露结构面X6(组)	-0.176091	0	-0.39794	-0.477121
边坡结构类型X7	0.261439	0.393508	0	-0.132068		3	边坡结构类型X7	0.30103	0.39794	0	-0.176091
距主控断裂距离X8/km	0.393508	0.525576	0.132068	0		4	距主控断裂距离X8/km	0.39794	0.477121	0.176091	0
												求和	除以n得cij
							lgb1k-lgb1k	0	0	0	0	0	0	0
							lgb1k-lgb2k	0.176091	0.176091	0.09691	0.0791812	0.528274	0.132068	0.132068
							lgb1k-lgb3k	-0.30103	-0.221849	-0.30103	-0.221849	-1.04576	-0.261439	-0.261439
步骤4	求拟合一致矩阵D						lgb1k-lgb4k	-0.39794	-0.30103	-0.477121	-0.39794	-1.57403	-0.393508	-0.393508
Dij
岩性与构造B1	地层岩性X5	出露结构面X6(组)	边坡结构类型X7	距主控断裂距离X8/km			lgb2k-lgb1k	-0.176091	-0.176091	-0.09691	-0.0791812	-0.528274	-0.132068	-0.132068
地层岩性X5	1	1.3554	0.547723	0.404103			lgb2k-lgb2k	0	0	0	0	0	0	0
出露结构面X6(组)	0.737788	1	0.404103	0.298142			lgb2k-lgb3k	-0.477121	-0.39794	-0.39794	-0.30103	-1.57403	-0.393508	-0.393508
边坡结构类型X7	1.82574	2.47462	1	0.737788			lgb2k-lgb4k	-0.574031	-0.477121	-0.574031	-0.477121	-2.10231	-0.525576	-0.525576
距主控断裂距离X8/km	2.47462	3.3541	1.3554	1
							lgb3k-lgb1k	0.30103	0.221849	0.30103	0.221849	1.04576	0.261439	0.261439
步骤5	行相乘	求出wiba开n次方	wi				lgb3k-lgb2k	0.477121	0.39794	0.39794	0.30103	1.57403	0.393508	0.393508
地层岩性X5	0.3	0.740083	0.165614				lgb3k-lgb3k	0	0	0	0	0	0	0
出露结构面X6(组)	0.0888889	0.546024	0.122188				lgb3k-lgb4k	-0.09691	-0.0791812	-0.176091	-0.176091	-0.528274	-0.132068	-0.132068
边坡结构类型X7	3.33333	1.3512	0.302368
距主控断裂距离X8/km	11.25	1.83142	0.40983				lgb4k-lgb1k	0.39794	0.30103	0.477121	0.39794	1.57403	0.393508	0.393508
		4.46873					lgb4k-lgb2k	0.574031	0.477121	0.574031	0.477121	2.10231	0.525576	0.525576
	地层岩性X5	出露结构面X6(组)	边坡结构类型X7	距主控断裂距离X8/km			lgb4k-lgb3k	0.09691	0.0791812	0.176091	0.176091	0.528274	0.132068	0.132068
B1中权重	0.165614	0.122188	0.302368	0.40983			lgb4k-lgb4k	0	0	0	0	0	0	0
步骤1
地形与地貌B2
判断矩阵A	坡高X1(m)	坡向X2(°)	坡度X3(°)	坡型X4	ri	rmax	rmin	km	km-1	rmax-rmin
坡高X1(m)	1	1	1	0	3	7	2	3.5	2.5	5
坡向X2(°)	1	1	0	0	2
坡度X3(°)	1	2	1	0	4
坡型X4	2	2	2	1	7
													0.6
步骤2
地形与地貌B2							r1	r2	r3	r4
bij	坡高X1(m)	坡向X2(°)	坡度X3(°)	坡型X4			3	2	4	7
坡高X1(m)	1	1.5	0.666667	0.333333		r1-rj	0	1	-1	-4
坡向X2(°)	0.666667	1	0.5	0.285714		r2-rj	-1	0	-2	-5
坡度X3(°)	1.5	2	1	0.4		r3-rj	1	2	0	-3
坡型X4	3	3.5	2.5	1		r4-rj	3	5	3	0
							logbij
步骤3	求最优传递矩阵C						1	0	0.176091	-0.176091	-0.477121
cij							2	-0.176091	0	-0.30103	-0.544068
地形与地貌B2	坡高X1(m)	坡向X2(°)	坡度X3(°)	坡型X4			3	0.176091	0.30103	0	-0.39794
坡高X1(m)	0	0.136017	-0.139076	-0.474063			4	0.477121	0.544068	0.39794	0
坡向X2(°)	-0.136017	0	-0.275093	-0.61008								求和	除以n得cij
坡度X3(°)	0.139076	0.275093	0	-0.334987			lgb1k-lgb1k	0	0	0	0	0	0	0
坡型X4	0.474063	0.61008	0.334987	0			lgb1k-lgb2k	0.176091	0.176091	0.124939	0.0669468	0.544068	0.136017	0.136017
							lgb1k-lgb3k	-0.176091	-0.124939	-0.176091	-0.0791812	-0.556303	-0.139076	-0.139076
步骤4	求拟合一致矩阵D						lgb1k-lgb4k	-0.477121	-0.367977	-0.574031	-0.477121	-1.89625	-0.474063	-0.474063
Dij
地形与地貌B2	坡高X1(m)	坡向X2(°)	坡度X3(°)	坡型X4			lgb2k-lgb1k	-0.176091	-0.176091	-0.124939	-0.0669468	-0.544068	-0.136017	-0.136017
坡高X1(m)	1	1.36778	0.72598	0.335689			lgb2k-lgb2k	0	0	0	0	0	0	0
坡向X2(°)	0.73111	1	0.530771	0.245426			lgb2k-lgb3k	-0.352183	-0.30103	-0.30103	-0.146128	-1.10037	-0.275093	-0.275093
坡度X3(°)	1.37745	1.88405	1	0.462395			lgb2k-lgb4k	-0.653213	-0.544068	-0.69897	-0.544068	-2.44032	-0.61008	-0.61008
坡型X4	2.97895	4.07455	2.16265	1
步骤5							lgb3k-lgb1k	0.176091	0.124939	0.176091	0.0791812	0.556303	0.139076	0.139076
地形与地貌B2	行相乘	求出wiba开n次方	wi				lgb3k-lgb2k	0.352183	0.30103	0.30103	0.146128	1.10037	0.275093	0.275093
坡高X1(m)	0.333333	0.759836	0.164271				lgb3k-lgb3k	0	0	0	0	0	0	0
坡向X2(°)	0.0952381	0.555524	0.1201				lgb3k-lgb4k	-0.30103	-0.243038	-0.39794	-0.39794	-1.33995	-0.334987	-0.334987
坡度X3(°)	1.2	1.04664	0.226275
坡型X4	26.25	2.26351	0.489354				lgb4k-lgb1k	0.477121	0.367977	0.574031	0.477121	1.89625	0.474063	0.474063
		4.6255					lgb4k-lgb2k	0.653213	0.544068	0.69897	0.544068	2.44032	0.61008	0.61008
	坡高X1(m)	坡向X2(°)	坡度X3(°)	坡型X4			lgb4k-lgb3k	0.30103	0.243038	0.39794	0.39794	1.33995	0.334987	0.334987
B2权重	0.164271	0.1201	0.226275	0.489354			lgb4k-lgb4k	0	0	0	0	0	0	0
步骤1	目标层
其他因素B4	植被覆盖率X10(%)	岩石风化程度X11	人类活动强度X12	ri	rmax	rmin	km	km-1	rmax-rmin
植被覆盖率X10(%)	1	0	0	1	5	1	5	4	4
岩石风化程度X11	2	1	0	3
人类活动强度X12	2	2	1	5
步骤2	目标层
其他因素B4	植被覆盖率X10(%)	岩石风化程度X11	人类活动强度X12
植被覆盖率X10(%)	1	0.333333	0.2
岩石风化程度X11	3	1	0.333333
人类活动强度X12	5	3	1
步骤3	求最优传递矩阵C
cij	植被覆盖率X10(%)	岩石风化程度X11	人类活动强度X12
植被覆盖率X10(%)	0	-0.39203	-0.784061
岩石风化程度X11	0.39203	0	-0.39203
人类活动强度X12	0.784061	0.39203	0
步骤4	求拟合一致矩阵D
Dij	植被覆盖率X10(%)	岩石风化程度X11	人类活动强度X12
植被覆盖率X10(%)	1	0.40548	0.164414
岩石风化程度X11	2.46621	1	0.40548
人类活动强度X12	6.0822	2.46621	1
步骤5	行相乘	求出wiba开n次方	wi
植被覆盖率X10(%)	0.0666667	0.40548	0.104729
岩石风化程度X11	1	1	0.258285
人类活动强度X12	15	2.46621	0.636986
		3.87169
其他因素B4	植被覆盖率X10(%)	岩石风化程度X11	人类活动强度X12
权重	0.104729	0.258285	0.636986
	坡高X1(m)	坡向X2(°)	坡度X3(°)	坡型X4	地层岩性X5	出露结构面X6(组)	边坡结构类型X7	距主控断裂距离X8/km	年平均降雨量X9(mm)	植被覆盖率X10(%)	岩石风化程度X11	人类活动强度X12
综合权重	0.0371704	0.0271756	0.0512003	0.110729	0.0810438	0.0597931	0.147965	0.200552	0.164271	0.012578	0.0310201	0.0765021
	0.0371704	0.0271756	0.0512003	0.110729	0.0810438	0.0597931	0.147965	0.200552	0.164271	0.012578	0.0310201	0.0765021
权重B	岩性与构造B1	地形与地貌B2	气象水文B3	其他因素B4
	0.489354	0.226275	0.164271	0.1201
岩性与构造B1	地层岩性X5	出露结构面X6(组)	边坡结构类型X7	距主控断裂距离X8/km
	0.165614	0.122188	0.302368	0.40983
	坡高X1(m)	坡向X2(°)	坡度X3(°)	坡型X4
B2权重	0.164271	0.1201	0.226275	0.489354
其他因素B4	植被覆盖率X10(%)	岩石风化程度X11	人类活动强度X12
权重	0.104729	0.258285	0.636986

## Sheet: 熵权法
无量纲化加上0.001														计算占比后	Pij														0后面加0.001	Pij
崩塌编号	坡高X1(m)	坡向X2(°)	坡度X3(°)	坡型X4	地层岩性X5	出露结构面X6(组)	边坡结构类型X7	距主控断裂距离X8/km	年平均降雨量X9(mm)	植被覆盖率X10(%)	岩石风化程度X11	人类活动强度X12			崩塌编号	坡高X1(m)	坡向X2(°)	坡度X3(°)	坡型X4	地层岩性X5	出露结构面X6(组)	边坡结构类型X7	距主控断裂距离X8/km	年平均降雨量X9(mm)	植被覆盖率X10(%)	岩石风化程度X11	人类活动强度X12			崩塌编号	坡高X1(m)	坡向X2(°)	坡度X3(°)	坡型X4	地层岩性X5	出露结构面X6(组)	边坡结构类型X7	距主控断裂距离X8/km	年平均降雨量X9(mm)	植被覆盖率X10(%)	岩石风化程度X11	人类活动强度X12
BT05	0.913162	0.001	0.273727	1.001	0.501	0.251	0.001	0.334333	0.667667	0.001	1.001	0.501			BT05	0.153154	0.000332447	0.0695574	0.19988	0.10004	0.0715507	0.000249501	0.0741644	0.173811	0.00026549	0.142837	0.129024			BT05	0.153128	0.000332447	0.0695574	0.19988	0.10004	0.0715507	0.000249501	0.0741644	0.173811	0.00026549	0.142837	0.129024
BT09	0.001	0.667667	0.637364	0.001	0.501	0.501	0.667667	0.501	0.334333	0.414793	1.001	0.376			BT09	0.000167718	0.221964	0.161962	0.000199681	0.10004	0.142816	0.166583	0.111136	0.0870358	0.110123	0.142837	0.0968323			BT09	0.00033538	0.221964	0.161962	0.000199681	0.10004	0.142816	0.166583	0.111136	0.0870358	0.110123	0.142837	0.0968323
BT13	0.859108	0.001	0.291909	0.334333	1.001	0.001	0.334333	0.834333	0.167667	0.483759	1.001	0.251			BT13	0.144088	0.000332447	0.0741776	0.0667599	0.19988	0.000285063	0.0834165	0.185078	0.043648	0.128433	0.142837	0.0646407			BT13	0.144064	0.000332447	0.0741776	0.0667599	0.19988	0.000285063	0.0834165	0.185078	0.043648	0.128433	0.142837	0.0646407
BT24	0.641203	0.334333	1.001	0.667667	0.501	0.501	0.334333	1.001	1.001	0.656172	1.001	0.001			BT24	0.107541	0.111148	0.254366	0.13332	0.10004	0.142816	0.0834165	0.22205	0.260587	0.174207	0.142837	0.000257533			BT24	0.107523	0.111148	0.254366	0.13332	0.10004	0.142816	0.0834165	0.22205	0.260587	0.174207	0.142837	0.000257533
BT33	0.835459	0.667667	0.673727	1.001	1.001	0.501	1.001	0.001	0.834333	0.656172	1.001	1.001			BT33	0.140122	0.221964	0.171202	0.19988	0.19988	0.142816	0.24975	0.000221828	0.217199	0.174207	0.142837	0.25779			BT33	0.140098	0.221964	0.171202	0.19988	0.19988	0.142816	0.24975	0.000221828	0.217199	0.174207	0.142837	0.25779
BT40	1.001	0.001	0.001	1.001	1.001	0.751	0.667667	0.167667	0.501	1.001	1.001	0.876			BT40	0.167886	0.000332447	0.000254112	0.19988	0.19988	0.214082	0.166583	0.0371931	0.130423	0.265755	0.142837	0.225599			BT40	0.167857	0.000332447	0.000254112	0.19988	0.19988	0.214082	0.166583	0.0371931	0.130423	0.265755	0.142837	0.225599
BT49	0.717216	1.001	0.273727	0.667667	0.501	0.001	0.334333	0.667667	0.334333	0.0699655	1.001	0.751			BT49	0.12029	0.332779	0.0695574	0.13332	0.10004	0.000285063	0.0834165	0.148107	0.0870358	0.0185751	0.142837	0.193407			BT49	0.12027	0.332779	0.0695574	0.13332	0.10004	0.000285063	0.0834165	0.148107	0.0870358	0.0185751	0.142837	0.193407
BT54	0.994243	0.334333	0.782818	0.334333	0.001	1.001	0.667667	1.001	0.001	0.483759	0.001	0.126			BT54	0.166752	0.111148	0.198923	0.0667599	0.000199681	0.285348	0.166583	0.22205	0.000260326	0.128433	0.000142694	0.0324491			BT54	0.166724	0.111148	0.198923	0.0667599	0.000199681	0.285348	0.166583	0.22205	0.000260326	0.128433	0.000142694	0.0324491
求和	5.96239	3.008	3.93527	5.008	5.008	3.508	4.008	4.508	3.84133	3.76662	7.008	3.883
不加0.001
BT05	0.912162	0	0.272727	1	0.5	0.25	0	0.333333	0.666667	0	1	0.5
BT09	0	0.666667	0.636364	0	0.5	0.5	0.666667	0.5	0.333333	0.413793	1	0.375
BT13	0.858108	0	0.290909	0.333333	1	0	0.333333	0.833333	0.166667	0.482759	1	0.25
BT24	0.640203	0.333333	1	0.666667	0.5	0.5	0.333333	1	1	0.655172	1	0
BT33	0.834459	0.666667	0.672727	1	1	0.5	1	0	0.833333	0.655172	1	1
BT40	1	0	0	1	1	0.75	0.666667	0.166667	0.5	1	1	0.875
BT49	0.716216	1	0.272727	0.666667	0.5	0	0.333333	0.666667	0.333333	0.0689655	1	0.75
BT54	0.993243	0.333333	0.781818	0.333333	0	1	0.666667	1	0	0.482759	0	0.125
														lnPij
															崩塌编号	坡高X1(m)	坡向X2(°)	坡度X3(°)	坡型X4	地层岩性X5	出露结构面X6(组)	边坡结构类型X7	距主控断裂距离X8/km	年平均降雨量X9(mm)	植被覆盖率X10(%)	岩石风化程度X11	人类活动强度X12
															BT05	-1.87648	-8.00903	-2.6656	-1.61004	-2.30219	-2.63735	-8.29605	-2.60147	-1.74979	-8.23393	-1.94605	-2.04776
	坡高X1(m)	坡向X2(°)	坡度X3(°)	坡型X4	地层岩性X5	出露结构面X6(组)	边坡结构类型X7	距主控断裂距离X8/km	年平均降雨量X9(mm)	植被覆盖率X10(%)	岩石风化程度X11	人类活动强度X12			BT09	-8.00025	-1.50524	-1.8204	-8.51879	-2.30219	-1.9462	-1.79226	-2.197	-2.44144	-2.20615	-1.94605	-2.33477
熵权法权重	0.020717	0.0891083	0.0150103	0.309657	0.0977591	0.0416584	0.0488678	0.0492895	0.0158993	0.0844564	0.202905	0.0246717			BT13	-1.9375	-8.00903	-2.60129	-2.70665	-1.61004	-8.1628	-2.48391	-1.68698	-3.1316	-2.05235	-1.94605	-2.73891
															BT24	-2.23005	-2.19689	-1.36898	-2.015	-2.30219	-1.9462	-2.48391	-1.50485	-1.34482	-1.74751	-1.94605	-8.26436
															BT33	-1.96541	-1.50524	-1.76491	-1.61004	-1.61004	-1.9462	-1.38729	-8.41361	-1.52694	-1.74751	-1.94605	-1.35561
															BT40	-1.78464	-8.00903	-8.27774	-1.61004	-1.61004	-1.5414	-1.79226	-3.29163	-2.03697	-1.32518	-1.94605	-1.489
崩塌编号															BT49	-2.11802	-1.10028	-2.6656	-2.015	-2.30219	-8.1628	-2.48391	-1.90982	-2.44144	-3.98593	-1.94605	-1.64296
	坡高X1(m)	坡向X2(°)	坡度X3(°)	坡型X4	地层岩性X5	出露结构面X6(组)	边坡结构类型X7	距主控断裂距离X8	年平均降雨量X9(mm)	植被覆盖率X10(%)	岩石风化程度X11	人类活动焰度X12			BT54	-1.79141	-2.19689	-1.61484	-2.70665	-8.51879	-1.25405	-1.79226	-1.50485	-8.25357	-2.05235	-8.85481	-3.42808
BT05	73	4	70	1	3	3	4	1.05	1253.03	6	3	2.05
BT09	613	2	50	4	3	2	2	1.06	1253.05	18	3	2.06
BT13	105	4	69	3	2	4	3	1.08	1253.06	20	3	2.07
BT24	234	3	30	2	3	2	3	1.09	1253.01	25	3	2.09
BT33	119	2	48	1	2	2	1	1.03	1253.02	25	3	2.01
BT40	21	4	85	1	2	1	2	1.04	1253.04	35	3	2.02
BT49	189	1	70	2	3	4	3	1.07	1253.05	8	3	2.03
BT54	25	3	42	3	4	0	2	1.09	1253.07	20	4	2.08
最大值	613	4	85	4	4	4	4	1.09	1253.07	35	4	2.09
最小值	21	1	30	1	2	0	1	1.03	1253.01	6	3	2.01
极差	592	3	55	3	2	4	3	0.06	0.06	29	1	0.08
	逆向指标越小越好	逆向指标越小越好	逆向指标越小越好	逆向指标越小越好	逆向指标越小越好	逆向指标越小越好	逆向指标越小越好	正向指标越大越好	逆向指标越小越好	正向指标越大越好	逆向指标越小越好	逆向指标越小越好
	最大值-x/极差							x-最小值/极差							相乘
															BT05	-0.287342	-0.00266258	-0.185412	-0.321815	-0.230311	-0.188704	-0.00206987	-0.192937	-0.304132	-0.00218603	-0.277968	-0.26421
															BT09	-0.00268312	-0.334109	-0.294834	-0.00170104	-0.230311	-0.277949	-0.298561	-0.244166	-0.212492	-0.242949	-0.277968	-0.226082
															BT13	-0.279123	-0.00266258	-0.192958	-0.180696	-0.321815	-0.00232691	-0.207199	-0.312223	-0.136688	-0.263589	-0.277968	-0.177045
															BT24	-0.239782	-0.24418	-0.348222	-0.26864	-0.230311	-0.277949	-0.207199	-0.334152	-0.350442	-0.304429	-0.277968	-0.00212834
															BT33	-0.27535	-0.334109	-0.302156	-0.321815	-0.321815	-0.277949	-0.346477	-0.00186637	-0.33165	-0.304429	-0.277968	-0.349463
															BT40	-0.299565	-0.00266258	-0.00210347	-0.321815	-0.321815	-0.329985	-0.298561	-0.122426	-0.265669	-0.352173	-0.277968	-0.335916
															BT49	-0.254734	-0.366149	-0.185412	-0.26864	-0.230311	-0.00232691	-0.207199	-0.282858	-0.212492	-0.0740392	-0.277968	-0.31776
															BT54	-0.298672	-0.24418	-0.321229	-0.180696	-0.00170104	-0.357839	-0.298561	-0.334152	-0.00214862	-0.263589	-0.00126353	-0.111238
															相乘求和	-1.93725	-1.53072	-1.83233	-1.86582	-1.88839	-1.71503	-1.86583	-1.82478	-1.81571	-1.80738	-1.94704	-1.78384
															ln8	2.07944
																坡高X1(m)	坡向X2(°)	坡度X3(°)	坡型X4	地层岩性X5	出露结构面X6(组)	边坡结构类型X7	距主控断裂距离X8/km	年平均降雨量X9(mm)	植被覆盖率X10(%)	岩石风化程度X11	人类活动强度X12
															除以ln8	-0.931621	-0.736118	-0.881163	-0.897268	-0.908122	-0.824754	-0.897273	-0.877534	-0.873174	-0.869168	-0.936328	-0.857847	求和
															差异系数gi	0.0683788	0.263882	0.118837	0.102732	0.091878	0.175246	0.102727	0.122466	0.126826	0.130832	0.0636723	0.142153	1.50963
															熵权法权重	0.0452951	0.174799	0.0787191	0.068051	0.0608612	0.116085	0.068048	0.0811234	0.0840114	0.086665	0.0421774	0.0941644	1

## Sheet: 变异系数法
项	平均值	标准差	CV系数	权重(%)	除以100
坡高X1(m)	172.375	192.77	1.118	26.455	0.26455	0.26455
坡向X2(°)	2.875	1.126	0.392	9.265	0.09265	0.09265
坡度X3(°)	58	18.291	0.315	7.46	0.0746	0.0746
坡型X4	2.125	1.126	0.53	12.535	0.12535	0.12535
地层岩性X5	2.75	0.707	0.257	6.083	0.06083	0.06083
出露结构面X6(组)	2.25	1.389	0.617	14.601	0.14601	0.14601
边坡结构类型X7	2.5	0.926	0.37	8.761	0.08761	0.08761
距主控断裂距离X8	1.064	0.023	0.021	0.503	0.00503	0.00493
年平均降雨量X9(mm)	1253.04	0.02	0	0	0	0.0001
植被覆盖率X10(%)	19.625	9.395	0.479	11.325	0.11325	0.11325
岩石风化程度X11	3.125	0.354	0.113	2.676	0.02676	0.02676
人类活动焰度X12	2.051	0.029	0.014	0.334	0.00334	0.00334
	坡高X1(m)	坡向X2(°)	坡度X3(°)	坡型X4	地层岩性X5	出露结构面X6(组)	边坡结构类型X7	距主控断裂距离X8	年平均降雨量X9(mm)	植被覆盖率X10(%)	岩石风化程度X11	人类活动焰度X12
	0.26455	0.09265	0.0746	0.12535	0.06083	0.14601	0.08761	0.00493	0.0001	0.11325	0.02676	0.00334

## Sheet: 线性规划权重
改进层次分析	0.0371704	0.0271756	0.0512003	0.110729	0.0810438	0.0597931	0.147965	0.200552	0.164271	0.012578	0.0310201	0.0765021
熵权法	0.0452951	0.174799	0.0787191	0.068051	0.0608612	0.116085	0.068048	0.0811234	0.0840114	0.086665	0.0421774	0.0941644
变异系数法	0.26455	0.09265	0.0746	0.12535	0.06083	0.14601	0.08761	0.00493	0.0001	0.11325	0.02676	0.00334
最大值	0.26455	0.174799	0.0787191	0.12535	0.0810438	0.14601	0.147965	0.200552	0.164271	0.11325	0.0421774	0.0941644
最小值	0.0371704	0.0271756	0.0512003	0.068051	0.06083	0.0597931	0.068048	0.00493	0.0001	0.012578	0.02676	0.00334
无量纲化数据	崩塌编号	坡高X1(m)	坡向X2(°)	坡度X3(°)	坡型X4	地层岩性X5	出露结构面X6(组)	边坡结构类型X7	距主控断裂距离X8/km	年平均降雨量X9(mm)	植被覆盖率X10(%)	岩石风化程度X11	人类活动强度X12
1	BT05	0.913162	0.001	0.273727	1.001	0.501	0.251	0.001	0.334333	0.667667	0.001	1.001	0.501
2	BT09	0.001	0.667667	0.637364	0.001	0.501	0.501	0.667667	0.501	0.334333	0.414793	1.001	0.376
3	BT13	0.859108	0.001	0.291909	0.334333	1.001	0.001	0.334333	0.834333	0.167667	0.483759	1.001	0.251
4	BT24	0.641203	0.334333	1.001	0.667667	0.501	0.501	0.334333	1.001	1.001	0.656172	1.001	0.001
5	BT33	0.835459	0.667667	0.673727	1.001	1.001	0.501	1.001	0.001	0.834333	0.656172	1.001	1.001
6	BT40	1.001	0.001	0.001	1.001	1.001	0.751	0.667667	0.167667	0.501	1.001	1.001	0.876
7	BT49	0.717216	1.001	0.273727	0.667667	0.501	0.001	0.334333	0.667667	0.334333	0.0699655	1.001	0.751
8	BT54	0.994243	0.334333	0.782818	0.334333	0.001	1.001	0.667667	1.001	0.001	0.483759	0.001	0.126
		1	2	3	4	5	6	7	8		转置一下
	线性规划完毕的权重	BT05	BT09	BT13	BT24	BT33	BT40	BT49	BT54			线性规划完毕的权重	坡高X1(m)	坡向X2(°)	坡度X3(°)	坡型X4	地层岩性X5	出露结构面X6(组)	边坡结构类型X7	距主控断裂距离X8/km	年平均降雨量X9(mm)	植被覆盖率X10(%)	岩石风化程度X11	人类活动强度X12		得分
	坡高X1(m)	0.2646	0.0372	0.2646	0.0564	0.2646	0.2646	0.2646	0.2646		1	BT05	0.2646	0.0272	0.0512	0.1254	0.081	0.0598	0.068	0.0095	0.1643	0.0126	0.0422	0.0942		0.6392
	坡向X2(°)	0.0272	0.1748	0.0272	0.0272	0.0272	0.0272	0.1748	0.0272		2	BT09	0.0372	0.1748	0.0787	0.0681	0.081	0.146	0.148	0.2006	0.0001	0.02	0.0422	0.0033		0.5318
	坡度X3(°)	0.0512	0.0787	0.0512	0.0787	0.0512	0.0512	0.0512	0.0787		3	BT13	0.2646	0.0272	0.0512	0.0681	0.081	0.0598	0.0886	0.2006	0.0001	0.1133	0.0422	0.0033		0.6411
	坡型X4	0.1254	0.0681	0.0681	0.1254	0.1254	0.1254	0.0681	0.0681		4	BT24	0.0564	0.0272	0.0787	0.1254	0.0608	0.0598	0.068	0.2006	0.1643	0.1133	0.0422	0.0033		0.7728
	地层岩性X5	0.081	0.081	0.081	0.0608	0.081	0.081	0.0608	0.0608		5	BT33	0.2646	0.0272	0.0512	0.1254	0.081	0.0598	0.148	0.0049	0.0889	0.0126	0.0422	0.0942		0.8774
	出露结构面X6(组)	0.0598	0.146	0.0598	0.0598	0.0598	0.1279	0.0598	0.146		6	BT40	0.2646	0.0272	0.0512	0.1254	0.081	0.1279	0.068	0.0049	0.0001	0.1133	0.0422	0.0942		0.8521
	边坡结构类型X7	0.068	0.148	0.0886	0.068	0.148	0.068	0.068	0.1112		7	BT49	0.2646	0.1748	0.0512	0.0681	0.0608	0.0598	0.068	0.1036	0.0001	0.0126	0.0422	0.0942		0.6606
	距主控断裂距离X8/km	0.0095	0.2006	0.2006	0.2006	0.0049	0.0049	0.1036	0.2006		8	BT54	0.2646	0.0272	0.0787	0.0681	0.0608	0.146	0.1112	0.2006	0.0001	0.0126	0.0268	0.0033		0.7843
	年平均降雨量X9(mm)	0.1643	0.0001	0.0001	0.1643	0.0889	0.0001	0.0001	0.0001
	植被覆盖率X10(%)	0.0126	0.02	0.1133	0.1133	0.0126	0.1133	0.0126	0.0126
	岩石风化程度X11	0.0422	0.0422	0.0422	0.0422	0.0422	0.0422	0.0422	0.0268
	人类活动强度X12	0.0942	0.0033	0.0033	0.0033	0.0942	0.0942	0.0942	0.0033
	得分	0.6392	0.5318	0.6411	0.7728	0.8774	0.8521	0.6606	0.7843

## Sheet: 云模型
						风险等级
						评价因子	极高危险（Ⅰ）	高度危险（Ⅱ）	中度危险（Ⅲ）	低度危险（Ⅳ）
					地形地貌因素	坡高X1(m)	>150	100~150	50~100	<50
						坡向X2(°)	阳坡（135~225）	半阴坡（45~135）	半阳坡（225~315）	阴坡（315~360U0~45）
						坡度X3(°)	>60	40~60	20~40	<20
						坡型X4	折线型坡	凹型坡	直线型坡	凸型坡
					地层地质构造因素	地层岩性X5	软弱松散岩	软岩	软硬相间	硬岩
						出露结构面X6(组)	>5	3~5	1~3	0-1
						边坡结构类型X7	顺向坡	斜交坡	横交坡	逆向坡
						距主控断裂距离X8/km	0~20	20~40	40~60	>60
					气象水文因素	年平均降雨量X9(mm)	>600	400~600	200~400	<200
					其他因素	植被覆盖率X10(%)	差(<10)	较差(10~30)	较好(30~50)	好(>50)
						岩石风化程度X11	强风化	中等风化	微风化	未风化
						人类活动焰度X12	大	较大	较小	小
						备注	崩塌发生概率极高，且崩塌体能够到达公路	崩塌发生概率较高，且崩塌体能够到达公路	崩塌发生概率中等，且崩塌体可能够到达公路	崩塌发生概率较小，甚至微乎其微，如果发生崩塌体可能够到达公路
							4	3	2	1
			地形地貌因素				地层地质构造因素				气象水文因素	其他因素
		评价因子	坡高X1(m)	坡向X2(°)	坡度X3(°)	坡型X4	地层岩性X5	出露结构面X6(组)	边坡结构类型X7	距主控断裂距离X8/km	年平均降雨量X9(mm)	植被覆盖率X10(%)	岩石风化程度X11	人类活动焰度X12	备注
		极高危险（Ⅰ）	>150	阳坡（135~225）	>60	折线型坡	软弱松散岩	>5	顺向坡	0~20	>500	差(<10)	强风化	大	崩塌发生概率极高，且崩塌体能够到达公路	4
		高度危险（Ⅱ）	100~150	半阴坡（45~135）	40~60	凹型坡	软岩	3~5	斜交坡	20~40	300~500	较差(10~30)	中等风化	较大	崩塌发生概率较高，且崩塌体能够到达公路	3
		中度危险（Ⅲ）	50~100	半阳坡（225~315）	20~40	直线型坡	软硬相间	1~3	横交坡	40~60	100~300	较好(30~50)	微风化	较小	崩塌发生概率中等，且崩塌体可能够到达公路	2
		低度危险（Ⅳ）	<50	阴坡（315~360U0~45）	<20	凸型坡	硬岩	0-1	逆向坡	>60	<100	好(>50)	未风化	小	崩塌发生概率较小，甚至微乎其微，如果发生崩塌体可能够到达公路	1
		等级标准云参数	坡高X1(m)	坡向X2(°)	坡度X3(°)	坡型X4	地层岩性X5	出露结构面X6(组)	边坡结构类型X7	距主控断裂距离X8/km	年平均降雨量X9(mm)	植被覆盖率X10(%)	岩石风化程度X11	人类活动焰度X12
	极高危险（Ⅰ）	期望EX	175	3.5	70	3.5	3.5	6	3.5	10	600	5	3.5	3.5
		熵值EN	8.33333	0.166667	3.33333	0.166667	0.166667	0.333333	0.166667	3.33333	33.3333	1.66667	0.166667	0.166667
		超熵He	0.8333	0.01667	0.3333	0.01667	0.01667	0.0333	0.01667	0.3333	3.3333	1.6667	0.01667	0.01667
												0.1667
	高度危险（Ⅱ）	期望EX	125	2.5	50	2.5	2.5	4	2.5	30	400	20	2.5	2.5
		熵值EN	8.33333	0.166667	3.33333	0.166667	0.166667	0.333333	0.166667	3.33333	33.3333	3.33333	0.166667	0.166667
		超熵He	0.8333	0.01667	0.3333	0.01667	0.01667	0.0333	0.01667	0.3333	3.3333	0.3333	0.01667	0.01667
	中度危险（Ⅲ）	期望EX	75	1.5	30	1.5	1.5	2	1.5	50	200	40	1.5	1.5
		熵值EN	8.33333	0.166667	3.33333	0.166667	0.166667	0.333333	0.166667	3.33333	33.3333	3.33333	0.166667	0.166667
		超熵He	0.8333	0.01667	0.3333	0.01667	0.01667	0.0333	0.01667	0.3333	3.3333	0.3333	0.01667	0.01667
	低度危险（Ⅳ）	期望EX	25	0.5	10	0.5	0.5	0.5	0.5	70	50	60	0.5	0.5
		熵值EN	8.33333	0.166667	3.33333	0.166667	0.166667	0.166667	0.166667	3.33333	16.6667	3.33333	0.166667	0.166667
		超熵He	0.8333	0.01667	0.3333	0.01667	0.01667	0.01667	0.01667	0.3333	1.66667	0.3333	0.01667	0.01667
	量化数据
		崩塌编号														差的绝对值
			坡高X1(m)	坡向X2(°)	坡度X3(°)	坡型X4	地层岩性X5	出露结构面X6(组)	边坡结构类型X7	距主控断裂距离X8	年平均降雨量X9(mm)	植被覆盖率X10(%)	岩石风化程度X11	人类活动焰度X12		崩塌编号	坡高X1(m)	坡向X2(°)	坡度X3(°)	坡型X4	地层岩性X5	出露结构面X6(组)	边坡结构类型X7	距主控断裂距离X8	年平均降雨量X9(mm)	植被覆盖率X10(%)	岩石风化程度X11	人类活动焰度X12
	1	BT05	73	4	70	1	3	3	4	1.05	1253.03	6	3	2.05		BT05	99.375	1.125	12	1.125	0.25	0.75	1.5	0.01375	0.01125	13.625	0.125	0.00125
	2	BT09	613	2	50	4	3	2	2	1.06	1253.05	18	3	2.06		BT09	440.625	0.875	8	1.875	0.25	0.25	0.5	0.00375	0.00875	1.625	0.125	0.00875
	3	BT13	105	4	69	3	2	4	3	1.08	1253.06	20	3	2.07		BT13	67.375	1.125	11	0.875	0.75	1.75	0.5	0.01625	0.01875	0.375	0.125	0.01875
	4	BT24	234	3	30	2	3	2	3	1.09	1253.01	25	3	2.09		BT24	61.625	0.125	28	0.125	0.25	0.25	0.5	0.02625	0.03125	5.375	0.125	0.03875
	5	BT33	119	2	48	1	2	2	1	1.03	1253.02	25	3	2.01		BT33	53.375	0.875	10	1.125	0.75	0.25	1.5	0.03375	0.02125	5.375	0.125	0.04125
	6	BT40	21	4	85	1	2	1	2	1.04	1253.04	35	3	2.02		BT40	151.375	1.125	27	1.125	0.75	1.25	0.5	0.02375	0.00125	15.375	0.125	0.03125
	7	BT49	189	1	70	2	3	4	3	1.07	1253.05	8	3	2.03		BT49	16.625	1.875	12	0.125	0.25	1.75	0.5	0.00625	0.00875	11.625	0.125	0.02125
	8	BT54	25	3	42	3	4	0	2	1.09	1253.07	20	4	2.08		BT54	147.375	0.125	16	0.875	1.25	2.25	0.5	0.02625	0.02875	0.375	0.875	0.02875
		求和	1379	23	464	17	22	18	20	8.51	10024.3	157	25	16.41		求和	1037.75	7.25	124	7.25	4.5	8.5	6	0.15	0.13	53.75	1.75	0.19
	评价指标云参数															除以8	129.719	0.90625	15.5	0.90625	0.5625	1.0625	0.75	0.01875	0.01625	6.71875	0.21875	0.02375
		期望EX	172.375	2.875	58	2.125	2.75	2.25	2.5	1.06375	1253.04	19.625	3.125	2.05125
		熵值EN	162.578	1.13582	19.4264	1.13582	0.704989	1.33165	0.939986	0.0234996	0.0203664	8.4207	0.274162	0.0297662		差值开平方
		超熵He	103.579	0.149066	6.54312	0.149066	0.0546829	0.394068	0.162573	0.00630342	0.00151275	4.16648	0.223237	0.00670491		崩塌编号	坡高X1(m)	坡向X2(°)	坡度X3(°)	坡型X4	地层岩性X5	出露结构面X6(组)	边坡结构类型X7	距主控断裂距离X8	年平均降雨量X9(mm)	植被覆盖率X10(%)	岩石风化程度X11	人类活动焰度X12
		样本方差S2	37160.3	1.26786	334.571	1.26786	0.5	1.92857	0.857143	0.0005125	0.0004125	88.2679	0.125	0.000841071		BT05	9875.39	1.26562	144	1.26562	0.0625	0.5625	2.25	0.000189063	0.000126563	185.641	0.015625	1.5625e-06
																BT09	194150	0.765625	64	3.51562	0.0625	0.0625	0.25	1.40625e-05	7.65625e-05	2.64062	0.015625	7.65625e-05
																BT13	4539.39	1.26562	121	0.765625	0.5625	3.0625	0.25	0.000264062	0.000351562	0.140625	0.015625	0.000351563
																BT24	3797.64	0.015625	784	0.015625	0.0625	0.0625	0.25	0.000689062	0.000976562	28.8906	0.015625	0.00150156
																BT33	2848.89	0.765625	100	1.26562	0.5625	0.0625	2.25	0.00113906	0.000451563	28.8906	0.015625	0.00170156
																BT40	22914.4	1.26562	729	1.26562	0.5625	1.5625	0.25	0.000564063	1.5625e-06	236.391	0.015625	0.000976562
																BT49	276.391	3.51562	144	0.015625	0.0625	3.0625	0.25	3.90625e-05	7.65625e-05	135.141	0.015625	0.000451562
																BT54	21719.4	0.015625	256	0.765625	1.5625	5.0625	0.25	0.000689062	0.000826562	0.140625	0.765625	0.000826563
		12个指标综合权重如下														求和	260122	8.875	2342	8.875	3.5	13.5	6	0.0035875	0.0028875	617.875	0.875	0.0058875
																除以7	37160.3	1.26786	334.571	1.26786	0.5	1.92857	0.857143	0.0005125	0.0004125	88.2679	0.125	0.000841071
		崩塌样本编号	各评价指标权重
			X1	X2	X3	X4	X5	X6	X7	X8	X9	X10	X11	X12
		BT05	0.2646	0.0272	0.0512	0.1254	0.081	0.0598	0.068	0.0095	0.1643	0.0126	0.0422	0.0942	1
		BT09	0.0372	0.1748	0.0787	0.0681	0.081	0.146	0.148	0.2006	0.0001	0.02	0.0422	0.0033	1
		BT13	0.2646	0.0272	0.0512	0.0681	0.081	0.0598	0.0886	0.2006	0.0001	0.1133	0.0422	0.0033	1
		BT24	0.0564	0.0272	0.0787	0.1254	0.0608	0.0598	0.068	0.2006	0.1643	0.1133	0.0422	0.0033	1
		BT33	0.2646	0.0272	0.0512	0.1254	0.081	0.0598	0.148	0.0049	0.0889	0.0126	0.0422	0.0942	1
		BT40	0.2646	0.0272	0.0512	0.1254	0.081	0.1279	0.068	0.0049	0.0001	0.1133	0.0422	0.0942	1
		BT49	0.2646	0.1748	0.0512	0.0681	0.0608	0.0598	0.068	0.1036	0.0001	0.0126	0.0422	0.0942	1
		BT54	0.2646	0.0272	0.0787	0.0681	0.0608	0.146	0.1112	0.2006	0.0001	0.0126	0.0268	0.0033	1
		求和	1.6812	0.5128	0.4921	0.774	0.5874	0.7189	0.7678	0.9253	0.418	0.4103	0.3222	0.39
		权重期望	0.21015	0.0641	0.0615125	0.09675	0.073425	0.0898625	0.095975	0.115663	0.05225	0.0512875	0.040275	0.04875
		转置权重
			BT05	BT09	BT13	BT24	BT33	BT40	BT49	BT54		期望EX	熵值EN	超熵He
		X1	0.2646	0.0372	0.2646	0.0564	0.2646	0.2646	0.2646	0.2646		172.375	162.578	103.579		坡高X1(m)		172.375	2.875	58	2.125	2.75	2.25	2.5	1.06375	1253.04	19.625	3.125	2.05125
		X2	0.0272	0.1748	0.0272	0.0272	0.0272	0.0272	0.1748	0.0272		2.875	1.13582	0.149066		坡向X2(°)		162.578	1.13582	19.4264	1.13582	0.704989	1.33165	0.939986	0.0234996	0.0203664	8.4207	0.274162	0.0297662
		X3	0.0512	0.0787	0.0512	0.0787	0.0512	0.0512	0.0512	0.0787		58	19.4264	6.54312		坡度X3(°)		103.579	0.149066	6.54312	0.149066	0.0546829	0.394068	0.162573	0.00630342	0.00151275	4.16648	0.223237	0.00670491
		X4	0.1254	0.0681	0.0681	0.1254	0.1254	0.1254	0.0681	0.0681		2.125	1.13582	0.149066		坡型X4
		X5	0.081	0.081	0.081	0.0608	0.081	0.081	0.0608	0.0608		2.75	0.704989	0.0546829		地层岩性X5
		X6	0.0598	0.146	0.0598	0.0598	0.0598	0.1279	0.0598	0.146		2.25	1.33165	0.394068		出露结构面X6(组)
		X7	0.068	0.148	0.0886	0.068	0.148	0.068	0.068	0.1112		2.5	0.939986	0.162573		边坡结构类型X7
		X8	0.0095	0.2006	0.2006	0.2006	0.0049	0.0049	0.1036	0.2006		1.06375	0.0234996	0.00630342		距主控断裂距离X8
		X9	0.1643	0.0889	0.0001	0.1643	0.0889	0.0001	0.0001	0.0001		1253.04	0.0203664	0.00151275		年平均降雨量X9(mm)
		X10	0.0126	0.02	0.1133	0.1133	0.0126	0.1133	0.0126	0.0126		19.625	8.4207	4.16648		植被覆盖率X10(%)
		X11	0.0422	0.0422	0.0422	0.0422	0.0422	0.0422	0.0422	0.0268		3.125	0.274162	0.223237		岩石风化程度X11
		X12	0.0942	0.0033	0.0033	0.0033	0.0942	0.0942	0.0942	0.0033		2.05125	0.0297662	0.00670491		人类活动焰度X12
		权重的平方
		崩塌样本编号	BT05	BT09	BT13	BT24	BT33	BT40	BT49	BT54
		X1	0.0700132	0.00138384	0.0700132	0.00318096	0.0700132	0.0700132	0.0700132	0.0700132
		X2	0.00073984	0.030555	0.00073984	0.00073984	0.00073984	0.00073984	0.030555	0.00073984
		X3	0.00262144	0.00619369	0.00262144	0.00619369	0.00262144	0.00262144	0.00262144	0.00619369
		X4	0.0157252	0.00463761	0.00463761	0.0157252	0.0157252	0.0157252	0.00463761	0.00463761
		X5	0.006561	0.006561	0.006561	0.00369664	0.006561	0.006561	0.00369664	0.00369664
		X6	0.00357604	0.021316	0.00357604	0.00357604	0.00357604	0.0163584	0.00357604	0.021316
		X7	0.004624	0.021904	0.00784996	0.004624	0.021904	0.004624	0.004624	0.0123654
		X8	9.025e-05	0.0402404	0.0402404	0.0402404	2.401e-05	2.401e-05	0.010733	0.0402404
		X9	0.0269945	0.00790321	1e-08	0.0269945	0.00790321	1e-08	1e-08	1e-08
		X10	0.00015876	0.0004	0.0128369	0.0128369	0.00015876	0.0128369	0.00015876	0.00015876
		X11	0.00178084	0.00178084	0.00178084	0.00178084	0.00178084	0.00178084	0.00178084	0.00071824
		X12	0.00887364	1.089e-05	1.089e-05	1.089e-05	0.00887364	0.00887364	0.00887364	1.089e-05
		求和	0.141759	0.142886	0.150868	0.1196	0.139881	0.140158	0.14127	0.160091
		Ex*wi
		崩塌样本编号	BT05	BT09	BT13	BT24	BT33	BT40	BT49	BT54
		X1	45.6104	6.41235	45.6104	9.72195	45.6104	45.6104	45.6104	45.6104
		X2	0.0782	0.50255	0.0782	0.0782	0.0782	0.0782	0.50255	0.0782
		X3	2.9696	4.5646	2.9696	4.5646	2.9696	2.9696	2.9696	4.5646
		X4	0.266475	0.144712	0.144712	0.266475	0.266475	0.266475	0.144712	0.144712
		X5	0.22275	0.22275	0.22275	0.1672	0.22275	0.22275	0.1672	0.1672
		X6	0.13455	0.3285	0.13455	0.13455	0.13455	0.287775	0.13455	0.3285
		X7	0.17	0.37	0.2215	0.17	0.37	0.17	0.17	0.278
		X8	0.0101056	0.213388	0.213388	0.213388	0.00521237	0.00521237	0.110204	0.213388
		X9	205.875	111.395	0.125304	205.875	111.395	0.125304	0.125304	0.125304
		X10	0.247275	0.3925	2.22351	2.22351	0.247275	2.22351	0.247275	0.247275
		X11	0.131875	0.131875	0.131875	0.131875	0.131875	0.131875	0.131875	0.08375
		X12	0.193228	0.00676912	0.00676912	0.00676912	0.193228	0.193228	0.193228	0.00676912
		求和	255.909	124.685	52.0826	223.553	161.625	52.2844	50.5069	51.8481
		期望EX	255.909	124.685	52.0826	223.553	161.625	52.2844	50.5069	51.8481
		En*wi
		崩塌样本编号	BT05	BT09	BT13	BT24	BT33	BT40	BT49	BT54
		X1	43.0182	6.04791	43.0182	9.16942	43.0182	43.0182	43.0182	43.0182
		X2	0.0308942	0.198541	0.0308942	0.0308942	0.0308942	0.0308942	0.198541	0.0308942
		X3	0.99463	1.52886	0.99463	1.52886	0.99463	0.99463	0.99463	1.52886
		X4	0.142431	0.0773491	0.0773491	0.142431	0.142431	0.142431	0.0773491	0.0773491
		X5	0.0571041	0.0571041	0.0571041	0.0428633	0.0571041	0.0571041	0.0428633	0.0428633
		X6	0.0796324	0.19442	0.0796324	0.0796324	0.0796324	0.170318	0.0796324	0.19442
		X7	0.063919	0.139118	0.0832827	0.063919	0.139118	0.063919	0.063919	0.104526
		X8	0.000223247	0.00471403	0.00471403	0.00471403	0.000115148	0.000115148	0.00243456	0.00471403
		X9	0.00334619	0.00181057	2.03664e-06	0.00334619	0.00181057	2.03664e-06	2.03664e-06	2.03664e-06
		X10	0.106101	0.168414	0.954066	0.954066	0.106101	0.954066	0.106101	0.106101
		X11	0.0115697	0.0115697	0.0115697	0.0115697	0.0115697	0.0115697	0.0115697	0.00734755
		X12	0.00280398	9.82285e-05	9.82285e-05	9.82285e-05	0.00280398	0.00280398	0.00280398	9.82285e-05
		求和	44.5109	8.42991	45.3116	12.0318	44.5844	45.4461	44.5981	45.1154
	根号下En*wi	熵值EN	6.67165	2.90343	6.73139	3.46869	6.67716	6.74137	6.67818	6.7168
	He*wi2求和得超熵
		崩塌样本编号	BT05	BT09	BT13	BT24	BT33	BT40	BT49	BT54
		X1	7.25187	0.143336	7.25187	0.32948	7.25187	7.25187	7.25187	7.25187
		X2	0.000110285	0.00455472	0.000110285	0.000110285	0.000110285	0.000110285	0.00455472	0.000110285
		X3	0.0171524	0.040526	0.0171524	0.040526	0.0171524	0.0171524	0.0171524	0.040526
		X4	0.00234409	0.00069131	0.00069131	0.00234409	0.00234409	0.00234409	0.00069131	0.00069131
		X5	0.000358775	0.000358775	0.000358775	0.000202143	0.000358775	0.000358775	0.000202143	0.000202143
		X6	0.0014092	0.00839995	0.0014092	0.0014092	0.0014092	0.00644633	0.0014092	0.00839995
		X7	0.000751739	0.00356101	0.00127619	0.000751739	0.00356101	0.000751739	0.000751739	0.00201029
		X8	5.68884e-07	0.000253652	0.000253652	0.000253652	1.51345e-07	1.51345e-07	6.76543e-05	0.000253652
		X9	4.08358e-05	1.19556e-05	1.51275e-11	4.08358e-05	1.19556e-05	1.51275e-11	1.51275e-11	1.51275e-11
		X10	0.000661471	0.00166659	0.0534847	0.0534847	0.000661471	0.0534847	0.000661471	0.000661471
		X11	0.00039755	0.00039755	0.00039755	0.00039755	0.00039755	0.00039755	0.00039755	0.000160338
		X12	5.9497e-05	7.30165e-08	7.30165e-08	7.30165e-08	5.9497e-05	5.9497e-05	5.9497e-05	7.30165e-08
		求和	7.27516	0.203758	7.32701	0.429	7.27794	7.33298	7.27782	7.30489
		超熵He	7.27516	0.203758	7.32701	0.429	7.27794	7.33298	7.27782	7.30489
		综上得出综合评价云参数	参考基于反熵权-云模型的造纸企业绿色行为
		期望EX	255.909	124.685	52.0826	223.553	161.625	52.2844	50.5069	51.8481
		熵值EN	6.67165	2.90343	6.73139	3.46869	6.67716	6.74137	6.67818	6.7168
		超熵He	7.27516	0.203758	7.32701	0.429	7.27794	7.33298	7.27782	7.30489
		坡高X1(m)	坡向X2(°)	坡度X3(°)	坡型X4	地层岩性X5	出露结构面X6(组)	边坡结构类型X7	距主控断裂距离X8/km	年平均降雨量X9(mm)	植被覆盖率X10(%)	岩石风化程度X11	人类活动焰度X12
	权重期望	0.21015	0.0641	0.0615125	0.09675	0.073425	0.0898625	0.095975	0.115663	0.05225	0.0512875	0.040275	0.04875
	标准云参数	坡高X1(m)	坡向X2(°)	坡度X3(°)	坡型X4	地层岩性X5	出露结构面X6(组)	边坡结构类型X7	距主控断裂距离X8/km	年平均降雨量X9(mm)	植被覆盖率X10(%)	岩石风化程度X11	人类活动焰度X12
极高危险（Ⅰ）	期望EX	175	3.5	70	3.5	3.5	6	3.5	10	600	5	3.5	3.5
	熵值EN	8.33333	0.166667	3.33333	0.166667	0.166667	0.333333	0.166667	3.33333	33.3333	1.66667	0.166667	0.166667
	超熵He	0.8333	0.01667	0.3333	0.01667	0.01667	0.0333	0.01667	0.3333	3.3333	1.6667	0.01667	0.01667
高度危险（Ⅱ）	期望EX	125	2.5	50	2.5	2.5	4	2.5	30	400	20	2.5	2.5
	熵值EN	8.33333	0.166667	3.33333	0.166667	0.166667	0.333333	0.166667	3.33333	33.3333	3.33333	0.166667	0.166667
	超熵He	0.8333	0.01667	0.3333	0.01667	0.01667	0.0333	0.01667	0.3333	3.3333	0.3333	0.01667	0.01667
中度危险（Ⅲ）	期望EX	75	1.5	30	1.5	1.5	2	1.5	50	200	40	1.5	1.5
	熵值EN	8.33333	0.166667	3.33333	0.166667	0.166667	0.333333	0.166667	3.33333	33.3333	3.33333	0.166667	0.166667
	超熵He	0.8333	0.01667	0.3333	0.01667	0.01667	0.0333	0.01667	0.3333	3.3333	0.3333	0.01667	0.01667
低度危险（Ⅳ）	期望EX	25	0.5	10	0.5	0.5	0.5	0.5	70	50	60	0.5	0.5
	熵值EN	8.33333	0.166667	3.33333	0.166667	0.166667	0.166667	0.166667	3.33333	16.6667	3.33333	0.166667	0.166667
	超熵He	0.8333	0.01667	0.3333	0.01667	0.01667	0.01667	0.01667	0.3333	1.66667	0.3333	0.01667	0.01667
	加权后的标准云参数
	加权后的标准云参数	坡高X1(m)	坡向X2(°)	坡度X3(°)	坡型X4	地层岩性X5	出露结构面X6(组)	边坡结构类型X7	距主控断裂距离X8/km	年平均降雨量X9(mm)	植被覆盖率X10(%)	岩石风化程度X11	人类活动焰度X12	综合等级标准云参数
极高危险（Ⅰ）	期望EX	36.7762	0.22435	4.30588	0.338625	0.256987	0.539175	0.335913	1.15663	31.35	0.256437	0.140962	0.170625	75.8518	期望EX
	熵值EN	1.75125	0.0106833	0.205042	0.016125	0.0122375	0.0299542	0.0159958	0.385542	1.74167	0.0854792	0.0067125	0.008125	4.26881	熵值EN
	超熵He	0.175118	0.00106855	0.0205021	0.00161282	0.00122399	0.00299242	0.0015999	0.0385503	0.174165	0.0854809	0.000671384	0.000812662	0.503798	超熵He
高度危险（Ⅱ）	期望EX	26.2688	0.16025	3.07563	0.241875	0.183562	0.35945	0.239937	3.46988	20.9	1.02575	0.100687	0.121875	56.1476	期望EX
	熵值EN	1.75125	0.0106833	0.205042	0.016125	0.0122375	0.0299542	0.0159958	0.385542	1.74167	0.170958	0.0067125	0.008125	4.35429	熵值EN
	超熵He	0.175118	0.00106855	0.0205021	0.00161282	0.00122399	0.00299242	0.0015999	0.0385503	0.174165	0.0170941	0.000671384	0.000812662	0.435411	超熵He
中度危险（Ⅲ）	期望EX	15.7613	0.09615	1.84537	0.145125	0.110137	0.179725	0.143962	5.78313	10.45	2.0515	0.0604125	0.073125	36.6999	期望EX
	熵值EN	1.75125	0.0106833	0.205042	0.016125	0.0122375	0.0299542	0.0159958	0.385542	1.74167	0.170958	0.0067125	0.008125	4.35429	熵值EN
	超熵He	0.175118	0.00106855	0.0205021	0.00161282	0.00122399	0.00299242	0.0015999	0.0385503	0.174165	0.0170941	0.000671384	0.000812662	0.435411	超熵He
低度危险（Ⅳ）	期望EX	5.25375	0.03205	0.615125	0.048375	0.0367125	0.0449312	0.0479875	8.09638	2.6125	3.07725	0.0201375	0.024375	19.9096	期望EX
	熵值EN	1.75125	0.0106833	0.205042	0.016125	0.0122375	0.0149771	0.0159958	0.385542	0.870833	0.170958	0.0067125	0.008125	3.46848	熵值EN
	超熵He	0.175118	0.00106855	0.0205021	0.00161282	0.00122399	0.00149801	0.0015999	0.0385503	0.0870833	0.0170941	0.000671384	0.000812662	0.346835	超熵He
	综合的样本评价云参数
		BT05	BT09	BT13	BT24	BT33	BT40	BT49	BT54
	期望EX	255.909	124.685	52.0826	223.553	161.625	52.2844	50.5069	51.8481
	熵值EN	6.67165	2.90343	6.73139	3.46869	6.67716	6.74137	6.67818	6.7168
	超熵He	7.27516	0.203758	7.32701	0.429	7.27794	7.33298	7.27782	7.30489
	最终评价等级	Ⅰ	Ⅰ	Ⅱ	Ⅰ	Ⅰ	Ⅱ	Ⅱ	Ⅱ
	综合等级标准云参数
		综合等级标准云参数				最终评价等级	本文方法	文献[17]中等级
极高危险（Ⅰ）	期望EX	75.8518	期望EX		1	BT05	Ⅰ	Ⅱ
	熵值EN	4.26881	熵值EN		2	BT09	Ⅰ	Ⅲ
	超熵He	0.503798	超熵He		3	BT13	Ⅱ	Ⅱ
					4	BT24	Ⅰ	Ⅲ
高度危险（Ⅱ）	期望EX	56.1476	期望EX		5	BT33	Ⅰ	Ⅲ
	熵值EN	4.35429	熵值EN		6	BT40	Ⅱ	Ⅲ
	超熵He	0.435411	超熵He		7	BT49	Ⅱ	Ⅱ
					8	BT54	Ⅱ	Ⅲ
中度危险（Ⅲ）	期望EX	36.6999	期望EX
	熵值EN	4.35429	熵值EN
	超熵He	0.435411	超熵He
低度危险（Ⅳ）	期望EX	19.9096	期望EX
	熵值EN	3.46848	熵值EN
	超熵He	0.346835	超熵He
					验证等级	BT05	BT09	BT13	BT24	BT33	BT40	BT49	BT54
					本文方法	Ⅰ	Ⅰ	Ⅱ	Ⅰ	Ⅰ	Ⅱ	Ⅱ	Ⅱ
					文献[17]中等级	Ⅱ	Ⅲ	Ⅱ	Ⅲ	Ⅲ	Ⅲ	Ⅱ	Ⅲ
